# Supplementary material for: Supramolecular 3D Polymers Created via Chalcogen Bonding Using Benzotellurazoles as Planar Recognition Units
Source: Chemistry. 2025 Oct 21;31(72):e02731. doi: 10.1002/chem.202502731 (PMC12731526; doi:10.1002/chem.202502731)
Supplement: Supplementary file 2 — Supporting Information [file CHEM-31-e02731-s002.zip]

Archive with 2 entries (2 files):
- alle.cif
- checkcif_alle.pdf
