# Supplementary material for: Supramolecular 3D Polymers Created via Chalcogen Bonding Using Benzotellurazoles as Planar Recognition Units
Source: Chemistry. 2025 Oct 21;31(72):e02731. doi: 10.1002/chem.202502731 (PMC12731526; doi:10.1002/chem.202502731)
Supplement: Supplementary file 2 — Supporting Information [file CHEM-31-e02731-s002.zip › alle.cif]

 
data_sm_410pym
###################################################################
#                                                                 #
#   for any questions concerning this structure please contact:   #
#                                                                 #
#   Christoph W\"olper                                            #
#   Fachbereich Chemie der                                        #
#   Universit\"at Duisburg-Essen                                  #
#   Campus Essen Universit\"atsstr. 7                             #
#   D-45117 Essen, Germany                                        #
#                                                                 #
#   e-mail: christoph.woelper@uni-due.de                          #
#   phone:  ++49 (0)201 183 4780                                  #
#                                                                 #
###################################################################

loop_
 _publ_author_name
 _publ_author_address
   'Schulte, Jan'
;
   Fachbereich Chemie der
   Universit\"at Duisburg-Essen
   Campus Essen Universit\"atsstr. 7
   D-45117 Essen, Germany
; 
   'Mehrparvar, Saber'
;
   Fachbereich Chemie der
   Universit\"at Duisburg-Essen
   Campus Essen Universit\"atsstr. 7
   D-45117 Essen, Germany
; 
   'Kamminga, Paul'
;
   Fachbereich Chemie der
   Universit\"at Duisburg-Essen
   Campus Essen Universit\"atsstr. 7
   D-45117 Essen, Germany
; 
   'W\"olper, Christoph'
;
   Fachbereich Chemie der
   Universit\"at Duisburg-Essen
   Campus Essen Universit\"atsstr. 7
   D-45117 Essen, Germany
; 
   'Haberhauer, Gebhard'
;
   Fachbereich Chemie der
   Universit\"at Duisburg-Essen
   Campus Essen Universit\"atsstr. 7
   D-45117 Essen, Germany
; 


_publ_section_title
;
 Creation of Supramolecular Three-Dimensional Polymers via Chalcogen Bonding
 Using Benzotellurazoles as Planar Synthons
;
_publ_requested_journal           'Chemistry Europe'
_journal_name_full                   
;
 ?
;
_journal_coden_Cambridge             353
_journal_year                        ?
_journal_volume                      ?
_journal_issue                       ?
_journal_page_first                  ?
_journal_page_last                   ?
_journal_paper_doi                   ?

_database_code_depnum_ccdc_archive   ?
 
_audit_creation_method            'SHELXL-2017/1'
_shelx_SHELXL_version_number      '2017/1'
_chemical_name_systematic         ?
_chemical_name_common             ?
_chemical_melting_point           ?
_chemical_formula_moiety          ?
_chemical_formula_sum
 'C8 H4 N2 Te' 
_chemical_formula_weight          255.73

loop_
 _atom_type_symbol
 _atom_type_description
 _atom_type_scat_dispersion_real
 _atom_type_scat_dispersion_imag
 _atom_type_scat_source
 'C'  'C'   0.0033   0.0016
 'International Tables Vol C Tables 4.2.6.8 and 6.1.1.4'
 'H'  'H'   0.0000   0.0000
 'International Tables Vol C Tables 4.2.6.8 and 6.1.1.4'
 'N'  'N'   0.0061   0.0033
 'International Tables Vol C Tables 4.2.6.8 and 6.1.1.4'
 'Te'  'Te'  -0.5308   1.6751
 'International Tables Vol C Tables 4.2.6.8 and 6.1.1.4'
 
_space_group_crystal_system       monoclinic
_space_group_IT_number            15
_space_group_name_H-M_alt         'C 2/c'
_space_group_name_Hall            '-C 2yc'
 
_shelx_space_group_comment
;
The symmetry employed for this shelxl refinement is uniquely defined
by the following loop, which should always be used as a source of
symmetry information in preference to the above space-group names.
They are only intended as comments.
;
 
loop_
 _space_group_symop_operation_xyz
 'x, y, z'
 '-x, y, -z+1/2'
 'x+1/2, y+1/2, z'
 '-x+1/2, y+1/2, -z+1/2'
 '-x, -y, -z'
 'x, -y, z-1/2'
 '-x+1/2, -y+1/2, -z'
 'x+1/2, -y+1/2, z-1/2'
 
_cell_length_a                    29.041(3)
_cell_length_b                    4.8698(6)
_cell_length_c                    11.1376(13)
_cell_angle_alpha                 90
_cell_angle_beta                  105.953(3)
_cell_angle_gamma                 90
_cell_volume                      1514.4(3)
_cell_formula_units_Z             8
_cell_measurement_temperature     100(2)
_cell_measurement_reflns_used     9917
_cell_measurement_theta_min        2.92
_cell_measurement_theta_max       36.34
 
_exptl_crystal_description        block
_exptl_crystal_colour             'pale brown'
_exptl_crystal_density_meas       ?
_exptl_crystal_density_method     ?
_exptl_crystal_density_diffrn     2.243          
_exptl_crystal_F_000              944
_exptl_transmission_factor_min    ?
_exptl_transmission_factor_max    ?
_exptl_crystal_size_max           0.359
_exptl_crystal_size_mid           0.232
_exptl_crystal_size_min           0.200
_exptl_absorpt_coefficient_mu     3.853
_shelx_estimated_absorpt_T_min    0.338
_shelx_estimated_absorpt_T_max    0.513
_exptl_absorpt_correction_type    'multi-scan' 
_exptl_absorpt_correction_T_min   0.51 
_exptl_absorpt_correction_T_max   0.75 
_exptl_absorpt_process_details     
; 
 SADABS
 R.H. Blessing, Acta Cryst. (1995) A51 33-38 
;
_exptl_absorpt_special_details    ?
_diffrn_ambient_temperature       100(2)
_diffrn_radiation_wavelength      0.71073
_diffrn_radiation_type            MoK\a
_diffrn_radiation_source          'fine-focus sealed tube' 
_diffrn_radiation_monochromator   'Triumph Goebel mirror' 
_diffrn_measurement_device_type   'Bruker D8 KAPPA II (APEX II detector)' 
_diffrn_measurement_method        'Data collection strategy APEX 2/COSMO'
_diffrn_detector_area_resol_mean  512
_diffrn_reflns_number             34931
_diffrn_reflns_av_unetI/netI      0.0111
_diffrn_reflns_av_R_equivalents   0.0239
_diffrn_reflns_limit_h_min        -48
_diffrn_reflns_limit_h_max        48
_diffrn_reflns_limit_k_min        -8
_diffrn_reflns_limit_k_max        8
_diffrn_reflns_limit_l_min        -18
_diffrn_reflns_limit_l_max        18
_diffrn_reflns_theta_min          2.918
_diffrn_reflns_theta_max          36.352
_diffrn_reflns_theta_full         25.242
_diffrn_measured_fraction_theta_max   0.997
_diffrn_measured_fraction_theta_full  0.997
_diffrn_reflns_Laue_measured_fraction_max    0.997
_diffrn_reflns_Laue_measured_fraction_full   0.997
_diffrn_reflns_point_group_measured_fraction_max   0.997
_diffrn_reflns_point_group_measured_fraction_full  0.997
_reflns_number_total              3676
_reflns_number_gt                 3618
_reflns_threshold_expression      'I > 2\s(I)'
_reflns_Friedel_coverage          0.000
_reflns_Friedel_fraction_max      .
_reflns_Friedel_fraction_full     .
 
_reflns_special_details
;
 Reflections were merged by SHELXL according to the crystal
 class for the calculation of statistics and refinement.
 
 _reflns_Friedel_fraction is defined as the number of unique
 Friedel pairs measured divided by the number that would be
 possible theoretically, ignoring centric projections and
 systematic absences.
;
 
_computing_data_collection        'BRUKER APEX3(v2019.1-0)' 
_computing_cell_refinement        'BRUKER APEX3(v2019.1-0)' 
_computing_data_reduction         'BRUKER APEX3(v2019.1-0)' 
_computing_structure_solution     'BRUKER APEX3(v2019.1-0)'
_computing_structure_refinement   'SHELXL-2017/1 (Sheldrick, 2017)'
_computing_molecular_graphics     'ORTEP/PLATON (Spek)' 
_computing_publication_material   'BRUKER AXS SHELXTL (c) 2008 / Vers. 2008/4'

_refine_special_details           
;
 Treatment of hydrogen atoms:    
 Riding model on idealized geometries 
 with the 1.2 fold isotropic displacement 
 parameters of the equivalent Uij of the 
 corresponding carbon atom.
;
_refine_ls_structure_factor_coef  Fsqd
_refine_ls_matrix_type            full
_refine_ls_weighting_scheme       calc
_refine_ls_weighting_details
'w=1/[\s^2^(Fo^2^)+(0.0140P)^2^+3.7737P] where P=(Fo^2^+2Fc^2^)/3'
_atom_sites_solution_primary      direct
_atom_sites_solution_secondary    diffmap
_atom_sites_solution_hydrogens    geom
_refine_ls_hydrogen_treatment     constr
_refine_ls_extinction_method      none
_refine_ls_extinction_coef        .
_refine_ls_number_reflns          3676
_refine_ls_number_parameters      100
_refine_ls_number_restraints      0
_refine_ls_R_factor_all           0.0200
_refine_ls_R_factor_gt            0.0196
_refine_ls_wR_factor_ref          0.0490
_refine_ls_wR_factor_gt           0.0489
_refine_ls_goodness_of_fit_ref    1.357
_refine_ls_restrained_S_all       1.357
_refine_ls_shift/su_max           0.002
_refine_ls_shift/su_mean          0.000
 
loop_
 _atom_site_label
 _atom_site_type_symbol
 _atom_site_fract_x
 _atom_site_fract_y
 _atom_site_fract_z
 _atom_site_U_iso_or_equiv
 _atom_site_adp_type
 _atom_site_occupancy
 _atom_site_site_symmetry_order  
 _atom_site_calc_flag
 _atom_site_refinement_flags_posn
 _atom_site_refinement_flags_adp
 _atom_site_refinement_flags_occupancy
 _atom_site_disorder_assembly
 _atom_site_disorder_group
Te1 Te 0.42505(2) 0.42237(2) 0.31548(2) 0.01206(3) Uani 1 1 d . . . . .
N1 N 0.38893(5) 0.3844(3) 0.53648(12) 0.0134(2) Uani 1 1 d . . . . .
N2 N 0.47820(6) -0.0996(4) 0.60746(15) 0.0221(3) Uani 1 1 d . . . . .
C1 C 0.42217(5) 0.2844(3) 0.49100(13) 0.0128(2) Uani 1 1 d . . . . .
C2 C 0.36688(5) 0.6361(3) 0.34192(13) 0.0122(2) Uani 1 1 d . . . . .
C3 C 0.35963(5) 0.5750(3) 0.45911(14) 0.0126(2) Uani 1 1 d . . . . .
C4 C 0.32292(6) 0.7074(3) 0.49707(15) 0.0155(2) Uani 1 1 d . . . . .
H4 H 0.317706 0.665692 0.575624 0.019 Uiso 1 1 calc R U . . .
C5 C 0.29451(6) 0.8987(4) 0.41905(17) 0.0180(3) Uani 1 1 d . . . . .
H5 H 0.270014 0.990919 0.444828 0.022 Uiso 1 1 calc R U . . .
C6 C 0.30154(6) 0.9577(4) 0.30208(16) 0.0177(3) Uani 1 1 d . . . . .
H6 H 0.281570 1.088441 0.249039 0.021 Uiso 1 1 calc R U . . .
C7 C 0.33748(6) 0.8267(3) 0.26294(15) 0.0155(2) Uani 1 1 d . . . . .
H7 H 0.341972 0.866407 0.183416 0.019 Uiso 1 1 calc R U . . .
C8 C 0.45324(6) 0.0746(3) 0.55836(14) 0.0155(2) Uani 1 1 d . . . . .
 
loop_
 _atom_site_aniso_label
 _atom_site_aniso_U_11
 _atom_site_aniso_U_22
 _atom_site_aniso_U_33
 _atom_site_aniso_U_23
 _atom_site_aniso_U_13
 _atom_site_aniso_U_12
Te1 0.01401(4) 0.01347(4) 0.00994(4) 0.00161(3) 0.00539(3) 0.00200(3)
N1 0.0145(5) 0.0148(5) 0.0113(4) 0.0001(4) 0.0043(4) -0.0001(4)
N2 0.0246(7) 0.0252(7) 0.0179(6) 0.0073(5) 0.0082(5) 0.0075(6)
C1 0.0145(5) 0.0138(5) 0.0104(5) 0.0011(4) 0.0040(4) 0.0008(4)
C2 0.0125(5) 0.0126(5) 0.0121(5) 0.0005(4) 0.0044(4) 0.0002(4)
C3 0.0131(5) 0.0131(5) 0.0122(5) -0.0008(4) 0.0042(4) -0.0008(4)
C4 0.0150(6) 0.0178(6) 0.0151(6) -0.0025(5) 0.0066(5) -0.0004(5)
C5 0.0139(6) 0.0188(7) 0.0223(7) -0.0020(5) 0.0065(5) 0.0019(5)
C6 0.0156(6) 0.0164(6) 0.0207(7) 0.0019(5) 0.0044(5) 0.0028(5)
C7 0.0159(6) 0.0147(6) 0.0159(6) 0.0027(5) 0.0044(5) 0.0020(5)
C8 0.0174(6) 0.0182(6) 0.0121(5) 0.0027(5) 0.0061(5) 0.0012(5)
 
_geom_special_details
;
 All esds (except the esd in the dihedral angle between two l.s. planes)
 are estimated using the full covariance matrix.  The cell esds are taken
 into account individually in the estimation of esds in distances, angles
 and torsion angles; correlations between esds in cell parameters are only
 used when they are defined by crystal symmetry.  An approximate (isotropic)
 treatment of cell esds is used for estimating esds involving l.s. planes.
;
 
loop_
 _geom_bond_atom_site_label_1
 _geom_bond_atom_site_label_2
 _geom_bond_distance
 _geom_bond_site_symmetry_2
 _geom_bond_publ_flag
Te1 C2 2.0729(15) . ?
Te1 C1 2.0903(14) . ?
N1 C1 1.3015(19) . ?
N1 C3 1.388(2) . ?
N2 C8 1.151(2) . ?
C1 C8 1.432(2) . ?
C2 C7 1.397(2) . ?
C2 C3 1.410(2) . ?
C3 C4 1.407(2) . ?
C4 C5 1.382(2) . ?
C5 C6 1.403(3) . ?
C6 C7 1.391(2) . ?
 
loop_
 _geom_angle_atom_site_label_1
 _geom_angle_atom_site_label_2
 _geom_angle_atom_site_label_3
 _geom_angle
 _geom_angle_site_symmetry_1
 _geom_angle_site_symmetry_3
 _geom_angle_publ_flag
C2 Te1 C1 77.58(6) . . ?
C1 N1 C3 113.72(13) . . ?
N1 C1 C8 119.41(13) . . ?
N1 C1 Te1 117.93(11) . . ?
C8 C1 Te1 122.55(10) . . ?
C7 C2 C3 120.15(14) . . ?
C7 C2 Te1 128.68(11) . . ?
C3 C2 Te1 111.13(10) . . ?
N1 C3 C4 120.40(14) . . ?
N1 C3 C2 119.60(13) . . ?
C4 C3 C2 120.00(14) . . ?
C5 C4 C3 119.39(14) . . ?
C4 C5 C6 120.52(15) . . ?
C7 C6 C5 120.68(15) . . ?
C6 C7 C2 119.25(14) . . ?
N2 C8 C1 176.92(17) . . ?
 
_refine_diff_density_max    1.723
_refine_diff_density_min   -1.224
_refine_diff_density_rms    0.114

_shelx_res_file
;
TITL sm_410pym in C2/c
    sm_410pym.res
    created by SHELXL-2017/1 at 15:23:48 on 01-Jul-2020
CELL 0.71073 29.04050 4.86980 11.13760 90.0000 105.9532 90.0000
ZERR 8.00 0.00330 0.00060 0.00130 0.0000 0.0027 0.0000
LATT 7
SYMM -X, Y, 1/2-Z
SFAC C H N TE
UNIT 64 32 16 8
TEMP -173.210
SIZE 0.200 0.232 0.359
L.S. 16
ACTA
LIST 6
FMAP 2
PLAN 20
WGHT    0.014000    3.773700
FVAR       0.08315
TE1   4    0.425047    0.422373    0.315479    11.00000    0.01401    0.01347 =
         0.00994    0.00161    0.00539    0.00200
N1    3    0.388934    0.384367    0.536476    11.00000    0.01454    0.01477 =
         0.01130    0.00015    0.00425   -0.00012
N2    3    0.478203   -0.099551    0.607458    11.00000    0.02460    0.02516 =
         0.01790    0.00728    0.00825    0.00751
C1    1    0.422174    0.284447    0.491004    11.00000    0.01451    0.01383 =
         0.01035    0.00106    0.00397    0.00078
C2    1    0.366879    0.636080    0.341921    11.00000    0.01251    0.01262 =
         0.01212    0.00045    0.00441    0.00023
C3    1    0.359633    0.575030    0.459107    11.00000    0.01308    0.01310 =
         0.01216   -0.00084    0.00421   -0.00077
C4    1    0.322918    0.707410    0.497067    11.00000    0.01502    0.01778 =
         0.01511   -0.00249    0.00665   -0.00035
AFIX  43
H4    2    0.317706    0.665692    0.575624    11.00000   -1.20000
AFIX   0
C5    1    0.294507    0.898661    0.419052    11.00000    0.01386    0.01878 =
         0.02226   -0.00203    0.00653    0.00193
AFIX  43
H5    2    0.270014    0.990919    0.444828    11.00000   -1.20000
AFIX   0
C6    1    0.301544    0.957688    0.302077    11.00000    0.01559    0.01640 =
         0.02070    0.00191    0.00442    0.00279
AFIX  43
H6    2    0.281570    1.088441    0.249039    11.00000   -1.20000
AFIX   0
C7    1    0.337481    0.826679    0.262944    11.00000    0.01591    0.01470 =
         0.01590    0.00269    0.00436    0.00200
AFIX  43
H7    2    0.341972    0.866407    0.183416    11.00000   -1.20000
AFIX   0
C8    1    0.453242    0.074554    0.558361    11.00000    0.01739    0.01819 =
         0.01215    0.00267    0.00606    0.00121
HKLF 4


REM  sm_410pym in C2/c
REM R1 =  0.0196 for    3618 Fo > 4sig(Fo)  and  0.0200 for all    3676 data
REM    100 parameters refined using      0 restraints

END

WGHT      0.0140      3.7737

REM Highest difference peak  1.723,  deepest hole -1.224,  1-sigma level  0.114
Q1    1   0.3998  0.4209  0.2987  11.00000  0.05    1.72
Q2    1   0.4509  0.4194  0.3313  11.00000  0.05    1.70
Q3    1   0.3745  0.0777  0.4226  11.00000  0.05    0.95
Q4    1   0.3212  0.9022  0.2873  11.00000  0.05    0.57
Q5    1   0.3523  0.7339  0.3046  11.00000  0.05    0.57
Q6    1   0.4365  0.1914  0.5192  11.00000  0.05    0.55
Q7    1   0.3093  0.7951  0.4594  11.00000  0.05    0.53
Q8    1   0.4555 -0.0420  0.5841  11.00000  0.05    0.50
Q9    1   0.3406  0.6173  0.4768  11.00000  0.05    0.50
Q10   1   0.3631  0.6061  0.3958  11.00000  0.05    0.50
Q11   1   0.2965  0.9272  0.3518  11.00000  0.05    0.49
Q12   1   0.4013  0.3227  0.4979  11.00000  0.05    0.48
Q13   1   0.3765  0.4395  0.2876  11.00000  0.05    0.47
Q14   1   0.4288  0.5429  0.3410  11.00000  0.05    0.45
Q15   1   0.4291  0.5159  0.2807  11.00000  0.05    0.45
Q16   1   0.2382  1.0728  0.5288  11.00000  0.05    0.40
Q17   1   0.3752  0.4711  0.5008  11.00000  0.05    0.39
Q18   1   0.3260  1.0773  0.3381  11.00000  0.05    0.38
Q19   1   0.2881  0.4059  0.4900  11.00000  0.05    0.37
Q20   1   0.4269  0.1281  0.3201  11.00000  0.05    0.37
;
_shelx_res_checksum   78139

_shelx_hkl_file
;
  -4   0   0  292.21    7.19
   4   0   0  296.04    7.20
   6   0   0  444.81   10.90
  -6   0   0  446.74   10.90
   8   0   0  682.21   16.66
  10   0   0    1.54    0.08
 -10   0   0    1.71    0.14
 -10   0   0    1.44    0.14
 -12   0   0  251.38    6.41
  12   0   0  265.34    6.31
 -12   0   0  268.64    6.34
 -12   0   0  253.77    6.39
 -12   0   0  258.06    6.31
  12   0   0  263.51    6.38
 -14   0   0  480.77   12.48
  14   0   0  504.23   12.44
 -14   0   0  502.66   12.44
 -14   0   0  514.71   12.29
  14   0   0  511.61   12.30
 -14   0   0  530.50   12.37
 -16   0   0   50.44    1.26
 -16   0   0   44.79    1.32
  16   0   0   46.56    1.19
  16   0   0   43.89    1.18
 -16   0   0   48.00    1.21
 -16   0   0   46.19    1.28
  18   0   0  193.12    4.64
 -18   0   0  197.23    4.71
 -18   0   0  178.71    4.79
  18   0   0  178.50    4.63
 -18   0   0  189.94    4.75
 -18   0   0  194.23    4.66
 -18   0   0  198.38    4.64
 -20   0   0  366.60    8.78
 -20   0   0  366.64    8.75
  20   0   0  366.49    8.76
 -20   0   0  375.26    8.83
 -20   0   0  347.33    8.93
 -20   0   0  354.42    8.86
  20   0   0  349.64    8.75
 -22   0   0  126.16    3.54
 -22   0   0  138.26    3.34
 -22   0   0  134.93    3.47
  22   0   0  139.06    3.34
  22   0   0  132.66    3.35
 -22   0   0  135.87    3.37
 -22   0   0  140.46    3.43
 -24   0   0   34.97    1.01
  24   0   0   34.01    0.92
 -24   0   0   34.64    1.05
 -24   0   0   33.41    1.13
 -24   0   0   33.58    0.95
 -26   0   0  163.85    4.15
  26   0   0  164.30    4.01
 -26   0   0  163.11    4.04
 -26   0   0  165.72    4.11
 -26   0   0  154.09    4.25
 -28   0   0  120.92    3.12
 -28   0   0  119.21    3.00
 -28   0   0  118.61    3.07
  28   0   0  119.12    2.96
 -28   0   0  113.18    3.22
  30   0   0    0.76    0.13
 -30   0   0    0.80    0.17
 -30   0   0    1.02    0.28
 -30   0   0    1.00    0.16
  32   0   0  178.61    4.67
 -32   0   0  174.10    4.44
 -32   0   0  169.46    4.64
  32   0   0  174.46    4.32
 -32   0   0  172.93    4.36
  34   0   0  111.50    2.80
  34   0   0  111.22    3.16
 -34   0   0  110.21    2.84
 -34   0   0  108.55    2.92
 -34   0   0  109.05    3.14
 -36   0   0    4.29    0.50
 -36   0   0    4.83    0.40
  36   0   0    4.18    0.28
  36   0   0    3.57    0.52
 -36   0   0    4.08    0.34
  38   0   0   37.72    1.07
  38   0   0   35.32    1.40
 -38   0   0   36.53    1.40
 -38   0   0   37.65    1.21
  40   0   0   64.54    2.19
 -40   0   0   70.20    2.24
 -40   0   0   66.44    1.95
  40   0   0   67.52    1.81
 -42   0   0   16.03    0.75
 -42   0   0   18.59    1.02
  42   0   0   16.41    0.61
  42   0   0   15.31    0.94
 -44   0   0    0.38    0.37
  44   0   0    0.43    0.29
 -44   0   0    0.44    0.22
  44   0   0    0.66    0.18
  46   0   0   29.67    1.38
 -46   0   0   31.39    1.16
  46   0   0   33.00    1.01
 -46   0   0   36.33    1.52
   3   1   0    1.25    0.11
  -7  -1   0  298.39    7.58
   7   1   0  299.05    7.42
   7   1   0  321.09    7.55
  -9  -1   0   79.49    2.03
   9  -1   0   79.11    1.93
  -9  -1   0   83.31    1.97
  -9  -1   0   75.12    2.00
   9   1   0   80.91    1.93
  -9   1   0   71.86    2.01
   9   1   0   81.66    2.02
  -9   1   0   78.05    1.95
 -11  -1   0   90.40    2.16
 -11  -1   0   81.87    2.20
  11  -1   0   85.26    2.11
  11  -1   0   87.40    2.20
 -11  -1   0   84.95    2.21
 -11   1   0   87.25    2.13
 -11   1   0   81.51    2.22
 -11   1   0   84.46    2.13
  11   1   0   88.05    2.10
 -13  -1   0  465.63   11.95
 -13  -1   0  479.70   11.97
  13  -1   0  485.05   11.80
 -13  -1   0  509.92   11.86
  13  -1   0  491.40   11.80
  13   1   0  459.78   11.82
 -13   1   0  468.09   11.94
  13   1   0  494.14   11.76
 -13   1   0  498.58   11.79
 -13   1   0  506.66   11.79
 -15  -1   0  202.74    5.28
  15  -1   0  211.37    5.16
 -15  -1   0  203.11    5.27
  15  -1   0  215.85    5.17
 -15  -1   0  215.06    5.15
 -15  -1   0  220.49    5.23
  15   1   0  212.81    5.15
 -15   1   0  219.07    5.19
 -15   1   0  214.96    5.19
 -15   1   0  204.56    5.31
  17  -1   0    0.80    0.12
 -17  -1   0    0.75    0.12
 -17  -1   0    0.71    0.17
 -17   1   0    0.65    0.18
 -19  -1   0  287.53    7.26
  19  -1   0  293.29    7.11
 -19  -1   0  273.81    7.26
  19  -1   0  304.92    7.13
 -19  -1   0  303.14    7.20
 -19  -1   0  290.28    7.11
 -19   1   0  295.20    7.16
 -19   1   0  294.76    7.14
 -19   1   0  280.14    7.30
  19   1   0  296.80    7.10
  19   1   0  298.19    7.10
 -21  -1   0  176.39    4.32
 -21  -1   0  157.28    4.39
 -21  -1   0  165.70    4.37
  21  -1   0  184.83    4.43
  21  -1   0  177.24    4.23
  21  -1   0  173.12    4.22
 -21  -1   0  170.25    4.22
 -21   1   0  162.61    4.42
 -21   1   0  176.77    4.28
  21   1   0  171.92    4.21
 -21   1   0  173.08    4.26
  21   1   0  172.50    4.21
  23  -1   0    1.58    0.15
 -23  -1   0    1.85    0.26
 -23  -1   0    1.34    0.26
  23  -1   0    1.37    0.29
 -23  -1   0    1.75    0.16
 -23  -1   0    2.13    0.26
  23  -1   0    1.85    0.18
  23   1   0    1.23    0.14
 -23   1   0    2.14    0.22
 -25  -1   0   45.67    1.39
 -25  -1   0   43.88    1.21
 -25  -1   0   43.90    1.42
  25  -1   0   46.25    1.21
 -25  -1   0   44.65    1.32
 -25  -1   0   45.98    1.24
  25  -1   0   47.31    1.44
 -25   1   0   45.37    1.27
  25   1   0   45.29    1.20
 -25   1   0   45.77    1.25
 -25   1   0   44.89    1.45
 -27  -1   0  211.69    5.39
 -27  -1   0  208.66    5.22
 -27  -1   0  205.64    5.45
  27  -1   0  211.71    5.18
 -27  -1   0  205.88    5.20
  27  -1   0  219.50    5.46
 -27  -1   0  207.04    5.30
 -27   1   0  213.80    5.27
  27   1   0  212.62    5.18
 -27   1   0  207.10    5.22
 -27   1   0  214.25    5.49
  29  -1   0   44.77    1.22
 -29  -1   0   44.08    1.48
 -29  -1   0   44.74    1.24
  29  -1   0   46.86    1.49
 -29  -1   0   46.35    1.42
 -29  -1   0   44.69    1.34
 -29   1   0   44.67    1.30
 -29   1   0   43.59    1.26
 -29   1   0   45.77    1.52
  29   1   0   45.08    1.21
 -31  -1   0   24.15    0.91
 -31  -1   0   23.62    0.75
 -31  -1   0   24.24    0.85
 -31  -1   0   23.12    0.99
  31  -1   0   23.95    0.98
  31  -1   0   24.07    0.72
 -31   1   0   25.20    1.03
 -31   1   0   23.90    0.77
 -31   1   0   23.68    0.80
  31   1   0   23.34    0.72
  33  -1   0   80.00    2.37
  33  -1   0   80.11    2.06
 -33  -1   0   78.06    2.40
 -33  -1   0   78.41    2.20
  33   1   0   78.48    2.06
 -33   1   0   79.72    2.17
 -33   1   0   82.55    2.44
 -33   1   0   77.41    2.11
  35  -1   0   33.66    0.98
 -35  -1   0   32.77    1.12
 -35  -1   0   34.05    1.32
  35  -1   0   33.43    1.28
 -35   1   0   35.89    1.35
  35   1   0   33.57    0.98
 -35   1   0   33.10    1.03
 -35   1   0   33.82    1.08
 -37  -1   0    5.56    0.45
  37  -1   0    5.63    0.31
 -37  -1   0    5.74    0.58
  37  -1   0    5.27    0.56
 -37   1   0    5.95    0.59
 -37   1   0    5.34    0.38
  37   1   0    5.11    0.60
 -37   1   0    5.32    0.41
  37   1   0    5.98    0.33
 -39  -1   0   29.15    1.25
  39  -1   0   27.89    1.22
 -39  -1   0   27.48    1.03
  39  -1   0   29.66    0.88
  39   1   0   27.02    1.24
 -39   1   0   30.99    1.27
 -39   1   0   28.83    1.00
  39   1   0   29.06    0.89
 -39   1   0   27.76    0.93
  41  -1   0   23.65    1.11
  41  -1   0   24.43    0.78
 -41  -1   0   23.71    0.94
 -41  -1   0   25.40    1.17
  41   1   0   22.33    1.14
 -41   1   0   25.97    1.18
 -41   1   0   23.36    0.90
  41   1   0   24.23    0.78
 -41   1   0   21.92    0.85
 -43  -1   0    0.80    0.26
  43  -1   0    1.00    0.19
  43  -1   0    0.86    0.30
 -43  -1   0    1.12    0.40
 -43   1   0    0.66    0.24
  43   1   0    1.03    0.34
 -43   1   0    0.84    0.37
  43   1   0    0.96    0.19
  45  -1   0   17.19    0.63
 -45  -1   0   18.36    1.02
  45  -1   0   15.29    0.94
 -45  -1   0   16.16    0.80
  45   1   0   17.09    0.63
  45   1   0   15.07    0.99
 -45   1   0   18.15    1.00
 -45   1   0   16.58    0.77
   0  -2   0  264.20    6.42
   0  -2   0  263.60    6.49
   0  -2   0  245.93    6.45
   0   2   0  271.17    6.36
   0   2   0  277.35    6.36
   0   2   0  266.81    6.43
   0   2   0  248.61    6.47
   0   2   0  260.14    6.35
   2  -2   0   72.50    1.96
  -2  -2   0   72.69    1.96
  -2  -2   0   76.78    1.96
  -2  -2   0   75.39    1.90
   2   2   0   77.27    1.94
  -2   2   0   76.97    1.87
   2   2   0   78.29    1.87
   2   2   0   79.28    1.88
   2   2   0   76.72    1.88
  -2   2   0   72.50    1.96
  -2   2   0   80.14    1.89
   2   2   0   73.05    1.96
  -2   2   0   80.93    1.89
  -4  -2   0    1.69    0.19
  -4  -2   0    1.29    0.14
   4  -2   0    1.20    0.15
   4  -2   0    1.08    0.09
  -4   2   0    1.18    0.15
  -4   2   0    1.27    0.10
   4   2   0    1.53    0.08
   4   2   0    1.63    0.15
   4   2   0    1.10    0.09
   6  -2   0  171.85    4.14
   6  -2   0  170.06    4.25
   6  -2   0  174.43    4.19
  -6  -2   0  173.25    4.16
  -6  -2   0  166.25    4.14
  -6  -2   0  160.93    4.22
  -6  -2   0  167.91    4.25
  -6   2   0  176.85    4.16
   6   2   0  172.72    4.15
   6   2   0  170.07    4.15
  -6   2   0  166.60    4.25
   6   2   0  170.67    4.13
   8  -2   0   82.32    2.05
  -8  -2   0   77.62    1.99
   8  -2   0   83.32    2.00
  -8  -2   0   79.77    2.12
  -8  -2   0   83.17    2.03
  -8  -2   0   77.72    2.09
   8  -2   0   79.18    2.11
  -8   2   0   77.00    2.10
   8   2   0   81.88    1.99
   8   2   0   82.89    2.01
  -8   2   0   83.15    2.02
 -10  -2   0    0.31    0.10
 -10  -2   0    0.16    0.05
  10  -2   0    0.46    0.07
  10  -2   0    0.30    0.07
 -10  -2   0    0.12    0.08
 -10   2   0    0.26    0.11
  10   2   0    0.43    0.06
  10   2   0    0.26    0.05
  10   2   0    0.28    0.06
 -10   2   0    0.29    0.06
 -12  -2   0   14.95    0.41
 -12  -2   0   14.69    0.57
  12  -2   0   15.77    0.49
  12  -2   0   14.55    0.47
  12  -2   0   14.57    0.55
 -12  -2   0   14.74    0.48
  12  -2   0   14.72    0.43
 -12  -2   0   15.05    0.53
 -12   2   0   14.72    0.43
 -12   2   0   14.66    0.45
  12   2   0   14.58    0.42
 -12   2   0   14.05    0.54
  12   2   0   14.68    0.41
 -14  -2   0  127.80    3.41
  14  -2   0  130.74    3.28
 -14  -2   0  134.22    3.44
  14  -2   0  130.07    3.44
  14  -2   0  140.24    3.38
  14  -2   0  136.16    3.33
 -14  -2   0  139.08    3.35
 -14  -2   0  131.06    3.25
 -14   2   0  135.64    3.31
  14   2   0  129.13    3.25
  14   2   0  136.56    3.28
  14   2   0  132.50    3.26
 -14   2   0  125.61    3.43
 -14   2   0  137.61    3.29
  16  -2   0   12.98    0.40
 -16  -2   0   11.93    0.51
 -16  -2   0   12.72    0.55
  16  -2   0   13.05    0.45
 -16  -2   0   13.65    0.41
  16  -2   0   14.32    0.51
 -16  -2   0   13.14    0.48
  16   2   0   12.72    0.38
  16   2   0   13.54    0.39
  16   2   0   13.01    0.39
 -16   2   0   12.06    0.54
 -16   2   0   12.88    0.43
 -16   2   0   13.30    0.42
 -18  -2   0   44.53    1.35
  18  -2   0   48.07    1.25
 -18  -2   0   46.20    1.29
  18  -2   0   45.71    1.20
 -18  -2   0   45.74    1.38
  18  -2   0   47.87    1.33
 -18  -2   0   45.27    1.20
  18   2   0   45.84    1.19
  18   2   0   46.94    1.19
  18   2   0   45.00    1.18
 -18   2   0   44.20    1.39
 -18   2   0   46.84    1.24
 -18   2   0   46.64    1.22
  20  -2   0   38.26    1.16
  20  -2   0   37.60    1.05
 -20  -2   0   39.22    1.20
 -20  -2   0   36.35    1.17
 -20  -2   0   37.25    1.10
  20  -2   0   36.94    1.00
 -20  -2   0   36.62    0.99
 -20   2   0   35.29    1.20
 -20   2   0   37.29    1.03
  20   2   0   37.48    0.99
  20   2   0   39.66    1.02
 -20   2   0   36.61    1.04
 -22  -2   0   31.05    1.08
  22  -2   0   33.52    0.93
 -22  -2   0   32.42    1.00
  22  -2   0   32.05    0.88
 -22  -2   0   30.73    0.87
 -22  -2   0   31.88    1.07
  22  -2   0   33.95    1.06
 -22   2   0   32.37    0.92
 -22   2   0   31.72    0.93
  22   2   0   32.10    0.87
 -22   2   0   30.29    1.10
 -24  -2   0    1.50    0.29
 -24  -2   0    1.88    0.30
 -24  -2   0    1.71    0.32
  24  -2   0    1.44    0.21
 -24  -2   0    1.93    0.17
  24  -2   0    1.78    0.17
 -24   2   0    1.57    0.21
  24   2   0    1.25    0.16
 -24   2   0    1.43    0.22
  26  -2   0   46.37    1.24
 -26  -2   0   44.62    1.44
  26  -2   0   43.93    1.41
 -26  -2   0   44.04    1.34
  26  -2   0   43.76    1.20
 -26  -2   0   43.68    1.20
 -26  -2   0   43.58    1.42
 -26   2   0   46.39    1.49
 -26   2   0   44.51    1.25
  26   2   0   44.49    1.19
 -26   2   0   45.19    1.26
  28  -2   0   22.06    0.67
 -28  -2   0   21.51    0.80
 -28  -2   0   21.90    0.88
 -28  -2   0   21.95    0.90
  28  -2   0   23.06    0.88
 -28   2   0   21.80    0.73
 -28   2   0   22.02    0.93
  28   2   0   21.18    0.66
 -28   2   0   21.88    0.72
 -30  -2   0    0.87    0.21
  30  -2   0    0.88    0.14
 -30  -2   0    1.04    0.28
  30  -2   0    1.51    0.33
 -30   2   0    1.02    0.28
  30   2   0    0.72    0.14
 -30   2   0    1.09    0.19
 -30   2   0    0.99    0.17
  32  -2   0   26.81    0.81
 -32  -2   0   27.21    1.11
 -32  -2   0   25.64    0.96
  32  -2   0   28.90    1.06
 -32   2   0   27.87    1.14
  32   2   0   26.70    0.81
 -32   2   0   26.49    0.88
 -32   2   0   26.19    0.86
  34  -2   0   26.11    0.80
 -34  -2   0   25.30    0.96
 -34  -2   0   26.58    1.12
  34  -2   0   26.27    1.05
  34   2   0   26.42    0.80
 -34   2   0   25.51    0.86
 -34   2   0   27.20    1.15
 -34   2   0   25.70    0.88
  36  -2   0    2.40    0.24
  36  -2   0    2.35    0.42
 -36  -2   0    2.11    0.37
 -36  -2   0    2.17    0.45
 -36   2   0    2.87    0.48
 -36   2   0    1.84    0.31
  36   2   0    2.40    0.25
 -36   2   0    2.25    0.31
 -38  -2   0    1.99    0.49
 -38  -2   0    1.78    0.30
  38  -2   0    2.11    0.25
 -38   2   0    2.47    0.50
  38   2   0    2.06    0.25
 -38   2   0    1.85    0.27
 -38   2   0    1.72    0.32
  38   2   0    1.22    0.34
  40  -2   0   16.20    0.87
 -40  -2   0   15.70    0.77
 -40  -2   0   18.57    1.00
  40  -2   0   17.30    0.61
 -40   2   0   16.81    0.73
  40   2   0   16.83    0.61
 -40   2   0   18.27    0.99
  40   2   0   14.60    0.95
 -40   2   0   16.06    0.68
 -42  -2   0    9.56    0.63
 -42  -2   0    9.92    0.81
  42  -2   0    9.76    0.70
  42  -2   0    9.76    0.45
  42   2   0    9.62    0.45
 -42   2   0   10.43    0.79
 -42   2   0    9.22    0.52
  42   2   0    8.13    0.79
  44  -2   0    0.17    0.23
  44  -2   0    0.17    0.15
 -44  -2   0    0.09    0.23
 -44  -2   0    0.10    0.32
  44   2   0    0.12    0.30
 -44   2   0    0.23    0.34
  44   2   0    0.30    0.17
 -44   2   0    0.32    0.21
   1  -3   0    0.40    0.12
  -1  -3   0    0.23    0.10
  -1   3   0    0.16    0.06
   1   3   0    0.34    0.07
   1   3   0    0.34    0.06
  -1   3   0    0.20    0.06
  -1   3   0    0.33    0.06
   1   3   0    0.35    0.11
  -1   3   0    0.55    0.13
   1   3   0    0.18    0.06
  -3  -3   0    4.79    0.28
  -3  -3   0    4.06    0.21
   3  -3   0    4.71    0.24
  -3  -3   0    4.28    0.29
   3  -3   0    4.74    0.28
  -3  -3   0    4.88    0.20
  -3  -3   0    4.53    0.22
   3   3   0    4.84    0.19
  -3   3   0    4.88    0.20
  -3   3   0    4.79    0.28
   3   3   0    4.98    0.18
   3   3   0    4.96    0.28
  -3   3   0    4.91    0.18
   3   3   0    4.93    0.18
   3   3   0    4.77    0.17
  -3   3   0    4.80    0.20
  -5  -3   0    0.34    0.07
  -5  -3   0    0.21    0.10
  -5  -3   0    0.32    0.08
   5   3   0    0.34    0.07
   5   3   0    0.49    0.07
  -5   3   0    0.41    0.09
  -5   3   0    0.41    0.07
  -5   3   0    0.21    0.11
   5   3   0    0.32    0.06
  -7  -3   0    1.14    0.16
   7  -3   0    0.90    0.15
  -7  -3   0    1.21    0.13
   7  -3   0    0.84    0.10
  -7  -3   0    0.81    0.13
   7   3   0    0.94    0.08
  -7   3   0    1.26    0.18
   7   3   0    0.74    0.10
   7   3   0    1.07    0.10
  -7   3   0    1.07    0.12
   7   3   0    1.40    0.13
  -9  -3   0    6.22    0.33
   9  -3   0    6.37    0.26
  -9  -3   0    6.44    0.28
   9  -3   0    6.54    0.24
   9  -3   0    6.44    0.35
  -9  -3   0    6.49    0.25
  -9  -3   0    5.92    0.23
   9  -3   0    6.35    0.30
  -9  -3   0    6.13    0.39
   9   3   0    6.91    0.23
   9   3   0    6.90    0.26
  -9   3   0    6.44    0.35
  -9   3   0    6.13    0.27
   9   3   0    6.68    0.23
  -9   3   0    6.60    0.26
   9   3   0    6.59    0.21
 -11  -3   0    0.10    0.14
  11  -3   0    0.13    0.07
  11  -3   0    0.59    0.12
  11  -3   0    0.29    0.13
  11  -3   0    0.37    0.08
 -11   3   0    0.15    0.12
  11   3   0    0.10    0.06
 -11   3   0    0.07    0.07
  11   3   0    0.25    0.05
 -13  -3   0   13.88    0.41
  13  -3   0   14.16    0.58
  13  -3   0   15.26    0.43
  13  -3   0   13.11    0.47
 -13  -3   0   13.69    0.55
 -13  -3   0   13.27    0.60
 -13  -3   0   13.02    0.48
 -13   3   0   12.97    0.45
  13   3   0   13.15    0.40
  13   3   0   12.26    0.42
 -13   3   0   13.86    0.42
  13   3   0   13.75    0.40
 -13   3   0   13.99    0.58
 -13   3   0   13.94    0.50
  15  -3   0    0.14    0.09
 -15  -3   0    0.57    0.15
  15  -3   0    0.40    0.16
 -15  -3   0    0.61    0.15
  15  -3   0    0.15    0.08
 -15   3   0    0.25    0.10
 -15   3   0    0.17    0.14
 -17  -3   0    0.82    0.16
 -17  -3   0    1.03    0.22
  17  -3   0    0.75    0.15
  17  -3   0    0.64    0.13
  17  -3   0    0.84    0.21
  17  -3   0    1.20    0.14
 -17   3   0    0.75    0.12
  17   3   0    0.78    0.12
 -17   3   0    1.16    0.24
  19  -3   0    0.64    0.11
 -19  -3   0    0.91    0.16
  19  -3   0    0.98    0.17
 -19  -3   0    0.57    0.16
 -19  -3   0    0.77    0.21
  19  -3   0    0.90    0.16
  19  -3   0    0.55    0.18
  19   3   0    0.71    0.11
 -19   3   0    0.86    0.15
  19   3   0    0.72    0.13
 -19   3   0    1.14    0.26
 -19   3   0    1.02    0.15
  21  -3   0    6.30    0.28
 -21  -3   0    6.20    0.40
 -21  -3   0    6.71    0.43
  21  -3   0    7.22    0.35
 -21  -3   0    6.16    0.48
  21  -3   0    6.24    0.36
  21  -3   0    6.73    0.44
 -21   3   0    6.92    0.47
  21   3   0    6.44    0.27
 -21   3   0    6.19    0.30
 -21   3   0    6.59    0.33
  23  -3   0    2.08    0.19
  23  -3   0    2.00    0.29
 -23  -3   0    2.08    0.31
  23  -3   0    2.07    0.24
 -23  -3   0    2.33    0.32
  23  -3   0    1.95    0.26
 -23  -3   0    1.65    0.35
 -23   3   0    1.90    0.32
 -23   3   0    1.97    0.21
 -23   3   0    1.89    0.23
  23   3   0    2.01    0.18
 -25  -3   0    0.80    0.21
  25  -3   0    0.83    0.13
  25  -3   0    0.59    0.16
  25  -3   0    1.03    0.26
 -25  -3   0    0.93    0.24
 -25   3   0    0.76    0.16
 -25   3   0    1.19    0.30
  25   3   0    0.75    0.12
 -25   3   0    0.67    0.15
 -27  -3   0    0.14    0.18
  27  -3   0    0.50    0.20
  27  -3   0    0.40    0.11
  27  -3   0    0.23    0.14
 -27  -3   0    0.60    0.22
 -27   3   0    0.34    0.14
 -27   3   0    0.39    0.22
  27   3   0    0.36    0.11
 -29  -3   0    0.15    0.19
  29  -3   0    0.44    0.13
  29  -3   0    0.37    0.20
 -29  -3   0    0.43    0.22
  29  -3   0    0.32    0.15
  29   3   0    0.35    0.12
 -29   3   0    0.34    0.16
 -29   3   0    0.40    0.23
 -31  -3   0    0.99    0.30
  31  -3   0    0.95    0.22
  31  -3   0    1.12    0.16
  31  -3   0    0.91    0.26
 -31  -3   0    1.00    0.25
 -31   3   0    0.97    0.30
 -31   3   0    0.90    0.20
  31   3   0    0.96    0.16
  33  -3   0    0.21    0.12
  33  -3   0    0.21    0.20
 -33  -3   0    0.22    0.22
  33  -3   0   -0.10    0.15
 -33  -3   0    0.18    0.23
 -33   3   0    0.05    0.23
  33   3   0    0.62    0.15
 -33   3   0    0.15    0.16
  35  -3   0    1.61    0.36
  35  -3   0    1.95    0.24
 -35  -3   0    1.77    0.31
 -35  -3   0    1.50    0.36
  35  -3   0    1.89    0.39
 -35  -3   0    2.03    0.45
 -35   3   0    2.38    0.47
  35   3   0    2.02    0.24
 -35   3   0    1.68    0.25
  37  -3   0    0.04    0.28
  37  -3   0    0.27    0.14
 -37  -3   0    0.02    0.22
 -37  -3   0    0.08    0.27
 -37   3   0    0.30    0.28
  37   3   0    0.04    0.13
 -37   3   0    0.11    0.18
 -39  -3   0    0.21    0.23
 -39  -3   0    0.16    0.30
  39  -3   0    0.18    0.14
  39   3   0    0.12    0.29
 -39   3   0    0.20    0.30
  39   3   0    0.04    0.14
 -39   3   0    0.56    0.21
  41  -3   0    0.78    0.19
 -41  -3   0    0.70    0.28
 -41  -3   0    0.90    0.38
  41   3   0    0.36    0.32
 -41   3   0    0.75    0.23
 -41   3   0    0.93    0.38
  41   3   0    0.90    0.19
 -43  -3   0    2.92    0.62
  43  -3   0    3.17    0.31
 -43  -3   0    3.25    0.50
  43   3   0    2.28    0.46
 -43   3   0    3.47    0.59
  43   3   0    3.02    0.32
 -43   3   0    2.82    0.37
   0  -4   0  100.12    2.45
   0  -4   0   97.58    2.59
   0  -4   0  100.55    2.51
   0  -4   0   91.65    2.61
   0   4   0  101.02    2.44
   0   4   0  101.74    2.46
   0   4   0   96.26    2.43
   0   4   0   98.09    2.43
   0   4   0   91.90    2.61
   2  -4   0   17.71    0.51
   2  -4   0   17.66    0.58
  -2  -4   0   18.52    0.57
  -2  -4   0   17.22    0.67
   2  -4   0   15.85    0.66
  -2  -4   0   17.43    0.53
  -2  -4   0   15.74    0.66
  -2  -4   0   17.18    0.57
  -2   4   0   17.81    0.52
   2   4   0   18.32    0.53
  -2   4   0   15.68    0.66
  -2   4   0   17.19    0.51
   2   4   0   16.07    0.66
   2   4   0   17.64    0.50
   2   4   0   17.52    0.51
  -2   4   0   17.58    0.53
  -2   4   0   16.51    0.50
   2   4   0   17.60    0.51
  -4  -4   0   12.99    0.42
  -4  -4   0   11.91    0.44
   4  -4   0   10.68    0.52
  -4  -4   0   11.05    0.53
   4  -4   0   12.05    0.46
  -4  -4   0   12.24    0.43
  -4  -4   0   11.50    0.56
  -4   4   0   12.51    0.41
   4   4   0   12.60    0.39
  -4   4   0   11.83    0.38
   4   4   0   10.24    0.50
  -4   4   0   12.43    0.39
   4   4   0   11.98    0.37
  -4   4   0   10.84    0.52
   4   4   0   11.90    0.38
  -4   4   0   12.00    0.40
   4   4   0   12.38    0.37
  -6  -4   0   20.62    0.80
  -6  -4   0   22.93    0.84
   6  -4   0   21.65    0.83
  -6  -4   0   24.47    0.70
  -6  -4   0   24.20    0.69
   6  -4   0   23.55    0.74
  -6  -4   0   23.49    0.70
  -6   4   0   20.42    0.81
   6   4   0   23.82    0.65
   6   4   0   25.01    0.65
  -6   4   0   22.83    0.65
   6   4   0   25.33    0.72
  -6   4   0   22.95    0.68
  -6   4   0   23.66    0.69
   6   4   0   25.04    0.67
  -6   4   0   24.46    0.69
  -8  -4   0    3.24    0.38
   8  -4   0    3.89    0.27
  -8  -4   0    3.89    0.25
  -8  -4   0    3.67    0.31
  -8  -4   0    3.78    0.23
  -8   4   0    3.22    0.23
  -8   4   0    4.27    0.20
   8   4   0    4.03    0.19
   8   4   0    3.95    0.20
  -8   4   0    3.69    0.23
   8   4   0    4.14    0.24
  -8   4   0    4.09    0.32
  10  -4   0    0.01    0.10
  10  -4   0    0.17    0.14
 -10  -4   0    0.22    0.14
 -10   4   0    0.10    0.09
  10   4   0    0.22    0.08
 -10   4   0    0.21    0.15
  10   4   0    0.12    0.09
  12  -4   0    4.45    0.30
  12  -4   0    4.21    0.22
  12  -4   0    4.20    0.35
 -12  -4   0    4.68    0.43
 -12  -4   0    4.55    0.30
 -12  -4   0    4.30    0.34
 -12  -4   0    4.83    0.24
  12   4   0    4.58    0.21
 -12   4   0    4.03    0.35
 -12   4   0    5.15    0.26
  12   4   0    4.75    0.25
 -14  -4   0   22.75    0.65
  14  -4   0   22.30    0.65
  14  -4   0   21.97    0.74
 -14  -4   0   22.08    0.73
 -14  -4   0   23.30    0.90
 -14  -4   0   20.66    0.81
  14  -4   0   20.82    0.84
  14   4   0   23.23    0.67
 -14   4   0   20.59    0.84
 -14   4   0   21.34    0.78
  14   4   0   22.27    0.63
 -14   4   0   22.52    0.69
  16  -4   0    0.24    0.13
  16  -4   0    0.51    0.11
 -16  -4   0    0.13    0.15
 -16  -4   0    0.38    0.17
 -16  -4   0    0.08    0.19
  16  -4   0    0.48    0.19
 -16   4   0    0.34    0.12
  16   4   0    0.46    0.11
  16   4   0    0.45    0.10
 -16   4   0    0.74    0.21
 -16   4   0    0.40    0.13
 -18  -4   0    8.03    0.56
 -18  -4   0    7.35    0.47
  18  -4   0    7.12    0.48
  18  -4   0    8.07    0.41
  18  -4   0    8.06    0.33
 -18  -4   0    8.18    0.44
 -18   4   0    7.92    0.51
 -18   4   0    7.67    0.41
  18   4   0    8.48    0.47
  18   4   0    8.12    0.31
 -18   4   0    8.51    0.37
  20  -4   0   15.46    0.52
 -20  -4   0   15.83    0.72
 -20  -4   0   16.82    0.66
 -20  -4   0   15.93    0.58
  20  -4   0   15.79    0.74
  20  -4   0   16.47    0.61
  20   4   0   15.84    0.50
 -20   4   0   15.45    0.75
 -20   4   0   15.78    0.57
 -20   4   0   15.99    0.65
  22  -4   0    9.55    0.45
 -22  -4   0    9.58    0.56
  22  -4   0    9.17    0.37
  22  -4   0    9.53    0.58
 -22  -4   0    9.21    0.51
 -22   4   0    9.74    0.60
 -22   4   0    8.92    0.42
 -22   4   0    9.72    0.50
  22   4   0    9.29    0.36
 -24  -4   0    2.14    0.35
  24  -4   0    2.04    0.34
  24  -4   0    2.70    0.22
 -24  -4   0    2.29    0.36
  24  -4   0    2.59    0.28
 -24   4   0    2.03    0.31
  24   4   0    2.58    0.21
 -24   4   0    2.41    0.26
 -24   4   0    2.14    0.38
 -26  -4   0    6.76    0.49
 -26  -4   0    5.94    0.50
  26  -4   0    6.77    0.32
  26  -4   0    6.68    0.40
  26  -4   0    6.47    0.52
  26   4   0    6.96    0.32
 -26   4   0    6.72    0.38
 -26   4   0    5.73    0.52
 -26   4   0    5.99    0.45
 -28  -4   0    6.09    0.50
  28  -4   0    6.44    0.39
  28  -4   0    6.73    0.33
  28  -4   0    6.41    0.53
 -28  -4   0    6.18    0.52
 -28   4   0    6.69    0.49
  28   4   0    6.72    0.32
 -28   4   0    6.52    0.39
 -28   4   0    6.03    0.56
  30  -4   0    0.17    0.12
  30  -4   0    0.13    0.21
 -30  -4   0    0.23    0.23
 -30  -4   0    0.21    0.21
  30  -4   0    0.15    0.14
 -30   4   0    0.09    0.24
 -30   4   0    0.07    0.15
  30   4   0    0.20    0.12
 -30   4   0    0.00    0.15
  32  -4   0   11.67    0.47
 -32  -4   0   11.21    0.74
  32  -4   0   12.38    0.75
 -32  -4   0   11.35    0.66
 -32   4   0   10.73    0.75
 -32   4   0   11.48    0.67
 -32   4   0   11.43    0.54
  32   4   0   11.54    0.47
  34  -4   0    8.37    0.40
 -34  -4   0    7.88    0.60
 -34  -4   0    7.98    0.67
 -34   4   0    7.90    0.59
 -34   4   0    8.42    0.69
  34   4   0    7.99    0.40
 -34   4   0    7.87    0.47
  36  -4   0    0.42    0.15
 -36  -4   0    0.01    0.27
 -36  -4   0    0.16    0.25
 -36  -4   0    0.20    0.28
  36   4   0    0.18    0.15
 -36   4   0    0.22    0.30
 -36   4   0    0.10    0.18
 -36   4   0    0.07    0.18
 -38  -4   0    7.09    0.59
 -38  -4   0    7.55    0.71
  38  -4   0    6.89    0.39
  38   4   0    6.32    0.72
 -38   4   0    6.82    0.61
 -38   4   0    7.31    0.71
 -38   4   0    7.36    0.48
  38   4   0    7.36    0.40
 -40  -4   0    1.64    0.34
  40  -4   0    1.73    0.27
 -40  -4   0    1.89    0.47
 -40   4   0    1.23    0.30
 -40   4   0    1.66    0.28
 -40   4   0    1.60    0.44
  40   4   0    1.09    0.38
  40   4   0    1.44    0.22
  -1  -5   0   68.93    1.95
   1  -5   0   67.35    1.83
   1  -5   0   68.75    1.84
  -1  -5   0   69.48    1.83
  -1  -5   0   64.77    1.99
  -1  -5   0   66.16    1.82
   1  -5   0   68.73    1.94
   1  -5   0   64.01    1.98
   1   5   0   70.40    1.77
  -1   5   0   64.86    1.73
  -1   5   0   69.45    1.74
   1   5   0   64.18    1.97
   1   5   0   66.61    1.74
   1   5   0   70.47    1.79
  -1   5   0   64.41    1.98
  -1   5   0   69.92    1.77
   3  -5   0    0.13    0.13
   3  -5   0    0.42    0.14
   3  -5   0    0.21    0.20
  -3  -5   0    0.17    0.20
  -3  -5   0    0.43    0.13
  -3  -5   0    0.25    0.18
  -3  -5   0    0.41    0.13
  -3   5   0    0.01    0.11
   3   5   0    0.26    0.11
  -3   5   0    0.06    0.20
  -3   5   0    0.18    0.09
   3   5   0    0.11    0.17
  -3   5   0    0.32    0.11
  -3   5   0    0.17    0.14
   3   5   0    0.24    0.11
   5  -5   0   81.24    2.21
  -5  -5   0   80.73    2.36
   5  -5   0   81.73    2.38
  -5  -5   0   84.06    2.37
  -5  -5   0   83.41    2.19
   5   5   0   81.85    2.11
  -5   5   0   82.28    2.13
  -5   5   0   82.01    2.11
   5   5   0   87.83    2.14
  -5   5   0   84.93    2.15
  -5   5   0   80.66    2.37
  -5   5   0   84.07    2.15
   5   5   0   85.30    2.20
  -7  -5   0   50.99    1.61
   7  -5   0   51.61    1.47
   7  -5   0   50.71    1.62
  -7  -5   0   51.47    1.42
  -7  -5   0   50.46    1.60
  -7   5   0   51.98    1.39
   7   5   0   51.65    1.35
  -7   5   0   52.55    1.39
   7   5   0   53.86    1.38
   7   5   0   52.42    1.43
  -7   5   0   50.49    1.62
  -7   5   0   49.68    1.36
  -7   5   0   51.90    1.40
  -9  -5   0   10.58    0.50
  -9  -5   0    9.91    0.56
  -9  -5   0   10.86    0.43
  -9  -5   0    9.86    0.60
   9  -5   0    9.95    0.58
   9  -5   0   10.07    0.46
   9   5   0   10.56    0.43
  -9   5   0    9.73    0.57
   9   5   0   10.35    0.38
  -9   5   0   10.02    0.40
   9   5   0    9.91    0.37
  -9   5   0    9.84    0.38
  -9   5   0   10.47    0.42
  -9   5   0   10.14    0.41
 -11  -5   0    9.78    0.57
  11  -5   0   10.31    0.58
 -11  -5   0   10.37    0.43
 -11  -5   0   10.82    0.48
  11  -5   0   10.60    0.48
 -11  -5   0    9.90    0.63
 -11   5   0   10.81    0.42
 -11   5   0   10.98    0.44
 -11   5   0   11.12    0.60
 -11   5   0   10.96    0.43
 -11   5   0   10.64    0.39
  11   5   0   10.44    0.39
  11   5   0   11.07    0.44
 -13  -5   0   79.00    2.04
 -13  -5   0   74.17    2.25
  13  -5   0   78.17    2.13
  13  -5   0   76.57    2.30
 -13  -5   0   79.56    2.11
 -13   5   0   78.35    2.07
 -13   5   0   75.53    2.29
 -13   5   0   80.14    2.08
  13   5   0   78.40    2.00
  13   5   0   81.17    2.07
 -13   5   0   77.10    2.01
 -15  -5   0   33.51    1.21
  15  -5   0   33.37    1.07
  15  -5   0   33.18    1.22
 -15  -5   0   33.92    1.07
 -15   5   0   33.03    1.23
 -15   5   0   34.43    1.01
  15   5   0   33.80    0.94
 -15   5   0   35.09    1.03
 -15   5   0   32.84    0.96
  15   5   0   34.58    1.00
  17  -5   0    1.19    0.29
  17  -5   0    1.02    0.20
 -17  -5   0    0.76    0.25
 -17  -5   0    0.78    0.21
 -17   5   0    1.01    0.17
  17   5   0    0.79    0.13
 -17   5   0    0.75    0.16
 -17   5   0    0.95    0.28
  19  -5   0   37.10    1.36
  19  -5   0   37.60    1.07
 -19  -5   0   37.11    1.33
 -19  -5   0   38.35    1.21
  19  -5   0   39.13    1.19
 -19  -5   0   36.21    1.15
 -19   5   0   38.38    1.14
  19   5   0   38.03    1.05
 -19   5   0   37.73    1.38
  21  -5   0   32.27    1.04
 -21  -5   0   30.98    1.02
 -21  -5   0   31.21    1.20
  21  -5   0   31.84    1.24
 -21  -5   0   31.67    1.08
  21  -5   0   32.00    0.93
 -21   5   0   31.02    1.23
 -21   5   0   30.74    0.99
  21   5   0   31.22    0.90
 -23  -5   0    2.95    0.42
  23  -5   0    2.51    0.25
  23  -5   0    2.66    0.40
  23  -5   0    2.77    0.31
 -23   5   0    2.66    0.45
  23   5   0    2.90    0.23
 -23   5   0    2.82    0.30
  25  -5   0   22.65    0.74
 -25  -5   0   22.63    0.91
  25  -5   0   23.00    1.04
 -25  -5   0   23.18    1.03
  25  -5   0   22.81    0.83
 -25   5   0   22.22    0.79
 -25   5   0   22.98    1.07
  25   5   0   22.97    0.72
 -27  -5   0   41.76    1.42
  27  -5   0   43.14    1.23
  27  -5   0   44.52    1.60
  27  -5   0   43.47    1.33
 -27  -5   0   43.54    1.58
  27   5   0   43.30    1.21
 -27   5   0   42.69    1.61
 -27   5   0   42.63    1.31
  29  -5   0    6.88    0.44
 -29  -5   0    7.21    0.63
  29  -5   0    7.21    0.60
  29  -5   0    6.66    0.37
 -29  -5   0    6.23    0.56
 -29   5   0    6.23    0.43
 -29   5   0    7.73    0.67
  29   5   0    6.66    0.36
  31  -5   0    2.03    0.66
 -31  -5   0    2.93    0.47
  31  -5   0    2.16    0.31
  31  -5   0    2.55    0.27
 -31  -5   0    2.40    0.48
 -31   5   0    2.24    0.50
 -31   5   0    2.08    0.34
  31   5   0    2.38    0.27
 -33  -5   0   33.67    1.41
  33  -5   0   33.29    1.01
 -33  -5   0   31.42    1.23
 -33   5   0   32.47    1.10
  33   5   0   33.07    1.00
 -33   5   0   33.60    1.44
 -35  -5   0    7.67    0.63
  35  -5   0    7.86    0.42
 -35  -5   0    8.21    0.74
 -35   5   0    7.11    0.49
  35   5   0    7.86    0.42
 -35   5   0    8.79    0.76
   0  -6   0  139.28    3.57
   0  -6   0  135.92    3.80
   0  -6   0  139.09    3.57
   0   6   0  139.12    3.49
   0   6   0  136.28    3.78
   0   6   0  137.14    3.46
  -2  -6   0   47.33    1.36
  -2  -6   0   45.39    1.56
   2  -6   0   45.42    1.37
   2  -6   0   45.09    1.36
   2  -6   0   46.65    1.59
   2   6   0   46.59    1.37
   2   6   0   46.97    1.29
  -2   6   0   46.06    1.29
  -2   6   0   44.81    1.26
  -2   6   0   44.88    1.56
   2   6   0   45.49    1.26
   4  -6   0    7.69    0.44
   4  -6   0    5.88    0.55
  -4  -6   0    7.79    0.40
  -4  -6   0    6.40    0.55
   4  -6   0    7.21    0.41
   4   6   0    7.01    0.35
   4   6   0    5.80    0.33
  -4   6   0    6.82    0.37
  -4   6   0    5.93    0.33
   4   6   0    7.05    0.41
  -4   6   0    5.32    0.55
   6  -6   0   96.82    2.80
  -6  -6   0   94.97    2.78
   6  -6   0   93.93    2.57
   6  -6   0   93.45    2.60
  -6  -6   0   96.21    2.54
  -6   6   0   94.65    2.45
  -6   6   0   94.11    2.49
   6   6   0   95.16    2.44
   6   6   0   98.22    2.56
   6   6   0   99.07    2.47
  -6   6   0   96.06    2.79
  -6   6   0   94.19    2.50
  -8  -6   0   59.28    1.91
   8  -6   0   59.53    1.93
   8  -6   0   60.08    1.77
  -8  -6   0   60.30    1.68
   8  -6   0   58.92    1.72
  -8   6   0   62.30    1.66
  -8   6   0   60.50    1.94
   8   6   0   60.42    1.70
   8   6   0   60.96    1.60
  -8   6   0   59.57    1.62
  -8   6   0   59.91    1.60
 -10  -6   0    0.21    0.22
  10  -6   0    0.32    0.16
  10  -6   0   -0.04    0.22
  10  -6   0    0.28    0.18
 -10  -6   0    0.40    0.15
 -10   6   0    0.49    0.13
  10   6   0    0.22    0.15
  10   6   0    0.18    0.13
 -10   6   0    0.00    0.14
 -10   6   0    0.67    0.29
 -10   6   0    0.37    0.15
  12  -6   0   35.91    1.35
  12  -6   0   35.74    1.16
 -12  -6   0   36.10    1.08
 -12  -6   0   35.64    1.34
  12  -6   0   34.90    1.20
  12   6   0   34.68    1.09
 -12   6   0   36.77    1.36
 -12   6   0   36.13    1.07
 -12   6   0   36.72    1.09
  12   6   0   35.75    1.02
 -12   6   0   36.34    1.03
  14  -6   0   78.01    2.25
  14  -6   0   77.91    2.41
 -14  -6   0   76.98    2.38
  14  -6   0   78.46    2.20
 -14   6   0   77.70    2.12
  14   6   0   79.39    2.04
 -14   6   0   80.39    2.11
  14   6   0   75.56    2.11
 -14   6   0   79.42    2.42
 -14   6   0   79.96    2.06
  16  -6   0    6.70    0.59
  16  -6   0    6.76    0.44
 -16  -6   0    6.96    0.58
  16   6   0    6.64    0.34
 -16   6   0    6.78    0.39
 -16   6   0    6.97    0.60
 -16   6   0    6.79    0.42
 -16   6   0    6.90    0.37
  18  -6   0   33.74    1.32
 -18  -6   0   33.63    1.31
  18  -6   0   31.65    1.09
 -18  -6   0   31.12    1.10
 -18   6   0   31.08    1.06
 -18   6   0   32.84    1.03
 -18   6   0   32.92    1.04
  18   6   0   33.53    0.96
 -18   6   0   32.99    0.98
 -18   6   0   34.54    1.34
  20  -6   0   52.09    1.56
 -20  -6   0   48.65    1.56
 -20  -6   0   51.71    1.78
  20  -6   0   53.97    1.82
 -20   6   0   49.69    1.51
  20   6   0   51.36    1.41
 -20   6   0   51.05    1.43
 -20   6   0   50.98    1.49
 -20   6   0   53.63    1.82
 -20   6   0   50.95    1.50
  22  -6   0   17.75    0.74
  22  -6   0   18.30    0.95
 -22  -6   0   18.06    0.94
 -22   6   0   16.80    0.69
 -22   6   0   18.10    0.64
  22   6   0   17.30    0.61
 -22   6   0   16.68    0.76
 -22   6   0   17.99    0.69
 -22   6   0   17.93    0.96
  24  -6   0    3.77    0.38
 -24  -6   0    4.23    0.54
  24  -6   0    3.74    0.52
 -24   6   0    3.96    0.56
  24   6   0    4.09    0.30
 -24   6   0    4.12    0.38
 -24   6   0    3.85    0.33
  26  -6   0   39.32    1.29
 -26  -6   0   41.26    1.57
  26  -6   0   37.38    1.37
  26  -6   0   40.23    1.56
 -26   6   0   40.76    1.59
  26   6   0   38.53    1.14
 -26   6   0   38.11    1.24
 -26   6   0   39.75    1.17
  28  -6   0   33.26    1.15
  28  -6   0   33.81    1.27
 -28  -6   0   34.78    1.44
  28   6   0   33.87    1.03
 -28   6   0   33.26    1.13
 -28   6   0   33.89    1.05
 -28   6   0   35.51    1.48
  30  -6   0    1.05    0.23
 -30  -6   0    0.80    0.35
 -30  -6   0    0.78    0.38
  30  -6   0    0.63    0.27
 -30   6   0    0.78    0.38
 -30   6   0    1.06    0.25
  30   6   0    0.85    0.19
  -1  -7   0   49.21    1.45
   1  -7   0   49.55    1.73
  -1  -7   0   49.90    1.73
   1  -7   0   47.00    1.44
   1   7   0   47.03    1.37
   1   7   0   46.33    1.32
  -1   7   0   46.88    1.32
  -1   7   0   44.32    1.46
   1   7   0   45.90    1.45
  -1   7   0   47.12    1.37
  -3  -7   0    0.54    0.32
  -3  -7   0    0.89    0.21
   3  -7   0    0.66    0.35
   3  -7   0    0.80    0.21
  -3   7   0    0.40    0.17
   3   7   0    0.87    0.24
   3   7   0    0.51    0.18
  -3   7   0    0.43    0.17
  -3   7   0    0.73    0.29
  -3   7   0    0.60    0.24
   5  -7   0   31.57    1.06
  -5  -7   0   31.28    1.30
   5  -7   0   31.87    1.32
  -5  -7   0   30.92    1.03
   5  -7   0   30.13    1.07
  -5   7   0   31.55    1.29
   5   7   0   30.25    0.92
  -5   7   0   29.53    1.06
  -5   7   0   30.02    0.98
   5   7   0   30.01    1.04
  -5   7   0   29.84    0.93
   7  -7   0   55.68    1.67
   7  -7   0   53.73    1.70
  -7  -7   0   55.66    1.63
   7  -7   0   59.50    1.97
  -7  -7   0   57.07    1.93
  -7   7   0   56.03    1.53
   7   7   0   54.66    1.52
  -7   7   0   58.13    1.94
   7   7   0   54.54    1.65
  -7   7   0   53.74    1.58
  -9  -7   0   18.90    0.72
   9  -7   0   17.79    0.79
  -9  -7   0   19.21    1.00
   9  -7   0   18.28    0.76
   9  -7   0   19.47    1.01
   9   7   0   18.10    0.74
  -9   7   0   17.53    0.69
  -9   7   0   18.74    0.65
  -9   7   0   19.01    0.99
   9   7   0   18.65    0.64
  11  -7   0   16.58    0.78
  11  -7   0   18.14    0.98
 -11  -7   0   18.22    0.97
  11  -7   0   16.53    0.73
  11   7   0   16.15    0.69
 -11   7   0   16.96    0.62
 -11   7   0   18.45    0.97
 -11   7   0   16.25    0.67
  11   7   0   16.97    0.62
  13  -7   0   65.55    2.07
 -13  -7   0   73.09    2.30
  13  -7   0   72.54    2.32
  13  -7   0   66.08    2.01
 -13   7   0   69.75    1.87
 -13   7   0   65.46    1.93
 -13   7   0   75.21    2.34
  13   7   0   68.58    1.86
  15  -7   0   21.60    0.93
  15  -7   0   22.54    0.88
 -15  -7   0   20.77    0.91
 -15  -7   0   24.19    1.12
  15  -7   0   22.76    1.12
  15   7   0   22.65    0.74
 -15   7   0   22.76    0.76
 -15   7   0   21.56    0.83
 -15   7   0   22.67    1.12
 -15   7   0   21.13    0.81
 -17  -7   0    1.29    0.33
 -17  -7   0    1.29    0.40
  17  -7   0    1.47    0.27
  17  -7   0    1.31    0.40
  17  -7   0    0.79    0.26
 -17   7   0    1.42    0.25
 -17   7   0    1.04    0.22
 -17   7   0    1.55    0.43
  17   7   0    1.09    0.21
 -17   7   0    1.17    0.21
  19  -7   0   39.66    1.43
 -19  -7   0   37.78    1.38
 -19  -7   0   44.62    1.65
  19  -7   0   44.60    1.67
  19  -7   0   40.65    1.35
 -19   7   0   39.32    1.28
  19   7   0   40.98    1.20
 -19   7   0   43.26    1.64
 -19   7   0   42.45    1.22
 -19   7   0   41.01    1.27
 -21  -7   0   38.60    1.51
  21  -7   0   33.84    1.19
  21  -7   0   32.45    1.27
 -21   7   0   32.66    1.11
  21   7   0   34.19    1.04
 -21   7   0   35.70    1.07
 -21   7   0   32.65    1.13
 -21   7   0   37.28    1.51
  23  -7   0    1.16    0.27
 -23  -7   0    1.25    0.40
  23  -7   0    0.90    0.29
 -23   7   0    1.23    0.23
  23   7   0    1.21    0.21
 -23   7   0    1.27    0.26
 -23   7   0    1.24    0.41
 -23   7   0    1.05    0.23
   0  -8   0   26.67    1.23
   0  -8   0   24.59    0.93
   0   8   0   21.40    0.93
   0   8   0   23.14    0.79
   2  -8   0    6.85    0.49
   2  -8   0    6.98    0.71
  -2  -8   0    6.92    0.48
  -2  -8   0    7.39    0.72
  -2   8   0    5.50    0.50
   2   8   0    5.79    0.49
   2   8   0    6.33    0.39
  -2   8   0    6.03    0.39
   4  -8   0    1.29    0.43
   4  -8   0    1.28    0.27
  -4  -8   0    1.18    0.25
  -4  -8   0    1.56    0.43
   4   8   0    1.18    0.21
   4   8   0    1.31    0.29
  -4   8   0    1.03    0.22
  -4   8   0    1.07    0.28
   6  -8   0   14.03    0.92
  -6  -8   0   14.46    0.93
   6  -8   0   13.02    0.66
  -6  -8   0   13.56    0.64
   6   8   0   12.46    0.53
   6   8   0   10.84    0.62
  -6   8   0   10.57    0.66
  -6   8   0   12.59    0.54
  -6   8   0   14.23    0.84
  -6   8   0   11.58    0.61
  -8   8   0   18.97    0.74
 -46   0   1    0.18    0.36
  46   0  -1    0.20    0.29
  46   0  -1    0.33    0.17
 -46   0   1    0.13    0.22
  44   0  -1    0.22    0.28
 -44   0   1    0.30    0.22
  44   0  -1    0.29    0.15
 -44   0   1    0.20    0.34
 -42   0   1    0.27    0.21
  42   0  -1    0.09    0.14
  42   0  -1    0.02    0.25
 -42   0   1    0.31    0.31
  40   0  -1    0.18    0.13
  40   0  -1   -0.04    0.23
 -40   0   1    0.17    0.20
 -40   0   1    0.15    0.26
  38   0  -1   -0.12    0.22
 -38   0   1    0.04    0.22
 -38   0   1   -0.03    0.17
  38   0  -1    0.31    0.13
  36   0  -1    0.00    0.22
 -36   0   1   -0.07    0.15
  36   0  -1    0.06    0.10
 -36   0   1    0.17    0.22
  34   0  -1    0.33    0.12
 -34   0   1    0.31    0.16
 -34   0   1    0.11    0.21
 -34   0   1    0.26    0.17
 -32   0   1    0.07    0.13
 -32   0   1    0.19    0.21
 -32   0   1    0.37    0.17
  32   0  -1    0.34    0.11
 -30   0   1   -0.01    0.16
 -30   0   1    0.09    0.12
 -30   0   1    0.14    0.14
  30   0  -1    0.17    0.09
 -28   0   1    0.16    0.16
 -28   0   1   -0.04    0.11
 -28   0   1   -0.05    0.11
  28   0  -1    0.12    0.09
 -26   0   1    0.21    0.16
 -26   0   1    0.39    0.12
 -26   0   1    0.33    0.13
  26   0  -1    0.50    0.10
 -26   0   1    0.36    0.13
 -24   0   1    0.24    0.15
 -24   0   1    0.28    0.12
 -24   0   1    0.27    0.10
  24   0  -1    0.17    0.08
 -24   0   1    0.41    0.13
 -24   0   1    0.35    0.10
 -22   0   1    0.10    0.12
 -22   0   1    0.07    0.10
  22   0  -1    0.27    0.07
 -22   0   1    0.08    0.08
 -22   0   1    0.12    0.08
 -20   0   1    0.22    0.10
 -20   0   1    0.11    0.11
 -20   0   1    0.20    0.08
  20   0  -1    0.15    0.06
 -20   0   1    0.25    0.10
 -18   0   1    0.48    0.08
 -18   0   1    0.30    0.08
 -18   0   1    0.21    0.12
 -18   0   1    0.38    0.10
  16   0  -1    0.26    0.05
 -16   0   1    0.18    0.10
 -16   0   1    0.07    0.07
 -16   0   1    0.22    0.07
  16   0  -1    0.14    0.05
 -16   0   1    0.16    0.07
 -12   0   1    0.46    0.13
 -12   0   1    0.79    0.13
  -8   0   1    0.25    0.06
  -6   0   1    2.20    0.11
   6   0  -1    1.52    0.11
   4   0  -1    0.37    0.05
   0   0  -1    0.30    0.02
   2   0   1    0.16    0.03
   6   0   1    0.48    0.08
  10   0   1    0.22    0.04
 -10   0  -1    0.05    0.06
  10   0   1    0.13    0.07
 -10   0  -1    0.10    0.04
 -12   0  -1    0.34    0.10
  12   0   1    0.30    0.09
 -12   0  -1    0.33    0.06
  12   0   1    0.20    0.05
  14   0   1    0.73    0.16
  14   0   1    0.51    0.07
 -14   0  -1    0.89    0.11
  14   0   1    0.66    0.09
 -16   0  -1    0.39    0.08
  16   0   1    0.25    0.06
 -16   0  -1    0.34    0.10
  18   0   1    0.19    0.06
 -18   0  -1    0.17    0.07
 -18   0  -1    0.09    0.11
  18   0   1    0.31    0.07
 -18   0  -1    0.03    0.08
 -18   0  -1    0.13    0.09
 -20   0  -1    0.18    0.13
 -20   0  -1    0.11    0.09
 -20   0  -1    0.16    0.10
 -20   0  -1    0.40    0.10
  20   0   1    0.20    0.07
  22   0   1    0.42    0.09
 -22   0  -1    0.49    0.14
 -22   0  -1    0.09    0.13
 -22   0  -1    0.23    0.12
 -22   0  -1    0.13    0.09
  22   0   1    0.31    0.09
  24   0   1    0.18    0.16
 -24   0  -1    0.17    0.15
  24   0   1    0.08    0.08
 -24   0  -1    0.09    0.10
 -24   0  -1    0.04    0.12
  24   0   1    0.18    0.08
 -26   0  -1    0.15    0.11
  26   0   1    0.02    0.15
 -26   0  -1    0.08    0.13
 -26   0  -1    0.02    0.15
  26   0   1    0.12    0.08
 -28   0  -1    0.31    0.14
 -28   0  -1    0.07    0.18
  28   0   1    0.08    0.17
  28   0   1    0.16    0.09
  30   0   1    0.13    0.10
 -30   0  -1    0.10    0.14
 -30   0  -1    0.14    0.19
  30   0   1    0.01    0.18
 -30   0  -1    0.09    0.13
 -32   0  -1    0.32    0.15
 -32   0  -1    0.32    0.22
  32   0   1    0.25    0.11
 -32   0  -1    0.29    0.17
  34   0   1    0.12    0.20
 -34   0  -1    0.09    0.17
 -34   0  -1    0.13    0.22
  34   0   1    0.09    0.11
 -34   0  -1    0.26    0.15
 -36   0  -1   -0.08    0.17
 -36   0  -1    0.00    0.16
  36   0   1   -0.12    0.20
  36   0   1    0.11    0.12
 -36   0  -1    0.06    0.24
 -38   0  -1    0.18    0.26
 -38   0  -1    0.19    0.19
 -38   0  -1   -0.16    0.16
  38   0   1   -0.02    0.23
  38   0   1    0.09    0.12
 -40   0  -1    0.10    0.20
 -40   0  -1    0.16    0.28
  40   0   1    0.04    0.13
  40   0   1   -0.07    0.24
  42   0   1    0.23    0.26
 -42   0  -1    0.29    0.34
 -42   0  -1    0.25    0.22
  42   0   1    0.15    0.15
  44   0   1    0.03    0.14
 -44   0  -1    0.39    0.23
 -44   0  -1   -0.04    0.34
  44   0   1    0.02    0.25
  45  -1  -1    9.01    0.44
  45  -1  -1    8.15    0.72
 -45  -1   1    8.42    0.59
 -45  -1   1    8.53    0.74
  45   1  -1    7.74    0.78
 -45   1   1    8.50    0.73
  45   1  -1    8.79    0.44
 -45   1   1    8.32    0.55
  43  -1  -1    4.33    0.33
 -43  -1   1    5.10    0.62
  43  -1  -1    4.58    0.61
 -43  -1   1    4.31    0.47
  43   1  -1    4.64    0.33
  43   1  -1    4.00    0.65
 -43   1   1    4.42    0.60
 -43   1   1    4.41    0.45
  41  -1  -1    9.52    0.44
 -41  -1   1    9.04    0.58
  41  -1  -1    9.75    0.73
 -41  -1   1   10.41    0.76
 -41   1   1    9.81    0.75
  41   1  -1    9.72    0.45
  41   1  -1    8.63    0.76
 -41   1   1    9.04    0.55
 -39  -1   1   14.19    0.84
  39  -1  -1   13.14    0.81
  39  -1  -1   13.86    0.53
 -39  -1   1   13.45    0.66
  39   1  -1   14.28    0.53
 -39   1   1   13.31    0.59
 -39   1   1   14.31    0.65
 -39   1   1   14.77    0.86
  37  -1  -1    3.08    0.48
 -37  -1   1    3.45    0.38
  37  -1  -1    3.51    0.27
 -37  -1   1    3.50    0.49
 -37   1   1    3.35    0.31
 -37   1   1    3.44    0.50
 -37   1   1    3.32    0.36
  37   1  -1    3.25    0.26
 -35  -1   1    0.39    0.24
  35  -1  -1    0.19    0.11
  35  -1  -1    0.19    0.20
 -35  -1   1    0.07    0.16
 -35   1   1    0.16    0.24
 -35   1   1    0.19    0.16
 -35   1   1    0.08    0.15
  33  -1  -1   19.40    0.89
 -33  -1   1   19.37    0.89
  33  -1  -1   19.24    0.62
 -33  -1   1   19.04    0.74
  33   1  -1   19.40    0.62
 -33   1   1   19.78    0.92
 -33   1   1   18.98    0.66
 -33   1   1   19.50    0.71
 -31  -1   1   26.68    0.97
  31  -1  -1   28.04    1.06
 -31  -1   1   26.24    0.90
  31  -1  -1   26.65    0.78
 -31  -1   1   26.04    1.04
  31   1  -1   25.92    0.78
 -31   1   1   26.66    1.07
 -31   1   1   26.62    0.83
 -31   1   1   26.31    0.87
  29  -1  -1    4.03    0.23
 -29  -1   1    4.08    0.28
 -29  -1   1    4.32    0.30
 -29  -1   1    4.33    0.40
 -29  -1   1    5.17    0.36
 -29  -1   1    4.48    0.39
  29   1  -1    4.23    0.24
 -29   1   1    4.09    0.28
 -29   1   1    4.21    0.31
 -29   1   1    4.59    0.44
 -27  -1   1   16.48    0.69
 -27  -1   1   16.30    0.63
 -27  -1   1   15.23    0.55
 -27  -1   1   15.98    0.52
 -27  -1   1   15.40    0.70
  27  -1  -1   16.11    0.51
 -27   1   1   15.82    0.73
 -27   1   1   17.16    0.55
 -27   1   1   16.48    0.59
  27   1  -1   16.21    0.51
 -25  -1   1   51.89    1.37
 -25  -1   1   49.84    1.33
 -25  -1   1   50.50    1.44
 -25  -1   1   47.64    1.53
  25  -1  -1   50.17    1.33
  25  -1  -1   53.60    1.35
 -25  -1   1   51.18    1.52
 -25   1   1   48.72    1.56
 -25   1   1   52.08    1.41
 -25   1   1   51.41    1.36
  25   1  -1   50.34    1.32
 -23  -1   1    9.49    0.34
 -23  -1   1   10.31    0.44
  23  -1  -1    9.67    0.34
 -23  -1   1    9.27    0.48
 -23  -1   1    9.40    0.48
 -23  -1   1   10.26    0.39
  23  -1  -1   10.32    0.36
 -23   1   1   10.06    0.40
  23   1  -1    9.87    0.33
 -23   1   1    9.18    0.50
 -23   1   1    9.46    0.37
  21  -1  -1   39.67    1.04
  21  -1  -1   41.68    1.06
 -21  -1   1   38.58    1.03
 -21  -1   1   40.58    1.14
 -21  -1   1   36.49    1.19
 -21  -1   1   39.34    1.20
 -21   1   1   40.89    1.07
 -21   1   1   37.73    1.23
 -21   1   1   39.82    1.10
  21   1  -1   38.87    1.03
 -19  -1   1  114.82    2.89
 -19  -1   1  117.47    3.06
  19  -1  -1  116.79    2.90
 -19  -1   1  122.48    2.99
 -19  -1   1  107.90    3.04
  19  -1  -1  123.17    2.92
 -19   1   1  121.41    2.93
 -19   1   1  110.87    3.08
 -19   1   1  121.31    2.95
  19   1  -1  116.66    2.89
 -17  -1   1   11.08    0.47
 -17  -1   1   10.25    0.45
  17  -1  -1   11.54    0.37
 -17  -1   1   11.49    0.42
 -17  -1   1   11.17    0.34
  17  -1  -1   11.83    0.35
 -17   1   1   11.53    0.39
 -17   1   1   10.58    0.47
  17   1  -1   10.89    0.34
 -17   1   1   12.29    0.38
 -15  -1   1   14.25    0.47
 -15  -1   1   13.34    0.51
  15  -1  -1   14.30    0.41
 -15  -1   1   12.74    0.49
 -15  -1   1   12.90    0.38
  15  -1  -1   13.70    0.39
 -15   1   1   13.51    0.41
 -15   1   1   13.73    0.43
 -15   1   1   12.96    0.51
  15   1  -1   13.14    0.38
  13  -1  -1  121.25    3.05
  13  -1  -1  126.40    3.01
 -13  -1   1  127.71    3.06
  13  -1  -1  121.96    3.00
 -13  -1   1  115.23    3.09
 -13  -1   1  121.39    3.12
 -13   1   1  124.93    3.02
 -13   1   1  127.18    3.02
 -13   1   1  115.10    3.11
  13   1  -1  121.24    2.98
 -11  -1   1  144.59    3.84
  11  -1  -1  153.82    3.76
 -11  -1   1  163.50    3.81
 -11  -1   1  152.10    3.87
  11  -1  -1  157.40    3.78
  11  -1  -1  157.50    3.81
 -11   1   1  142.54    3.86
  11   1  -1  155.52    3.75
 -11   1   1  158.00    3.78
 -11   1   1  159.87    3.78
  -9  -1   1   12.50    0.41
   9  -1  -1   11.41    0.34
  -9  -1   1   12.98    0.43
   9   1  -1   13.80    0.43
  -9   1   1   12.39    0.36
   9   1  -1   12.03    0.34
  -7  -1   1   46.42    1.26
   7   1  -1   49.08    1.26
  -5  -1   1  331.13    8.57
   5  -1  -1  352.61    8.49
   5   1  -1  356.18    8.54
   3  -1  -1    5.56    0.20
  -3  -1   1    5.95    0.23
  -3   1   1    5.98    0.18
  -3   1   1    5.89    0.20
   3   1  -1    6.29    0.22
   1  -1  -1  104.91    2.67
  -1   1   1  110.43    2.63
  -1   1   1  108.13    2.65
  -1  -1  -1   53.70    1.40
   1   1   1   56.07    1.36
   1   1   1   56.14    1.40
  -3  -1  -1  420.67   10.86
   3   1   1  444.61   10.84
   3   1   1  459.93   10.71
  -5  -1  -1    0.37    0.07
  -7  -1  -1  389.69   10.11
   7  -1   1  419.65   10.01
  -7  -1  -1  428.46   10.05
  -7  -1  -1  407.08   10.18
   7   1   1  419.83   10.00
  -7   1  -1  418.89   10.01
  -7   1  -1  380.45   10.09
   7   1   1  426.36   10.01
   7   1   1  418.38   10.16
   9  -1   1  103.03    2.49
   9  -1   1  107.99    2.58
  -9  -1  -1  106.43    2.53
  -9  -1  -1  101.15    2.58
  -9  -1  -1   97.17    2.56
   9   1   1  102.41    2.58
  -9   1  -1  103.55    2.52
   9   1   1  102.73    2.48
  -9   1  -1   92.28    2.58
  11  -1   1    0.63    0.08
 -11  -1  -1    0.27    0.11
 -11  -1  -1    0.50    0.13
 -11  -1  -1    0.34    0.09
  11  -1   1    0.41    0.10
  11   1   1    0.53    0.07
 -11   1  -1    0.60    0.08
  11   1   1    0.37    0.06
  11   1   1    0.69    0.09
 -11   1  -1    0.49    0.12
 -13  -1  -1   69.17    1.97
  13  -1   1   74.55    1.87
 -13  -1  -1   75.37    1.99
  13  -1   1   82.49    2.01
  13  -1   1   71.82    1.89
 -13  -1  -1   80.15    1.94
  13   1   1   76.83    1.88
 -13   1  -1   78.55    1.90
  13   1   1   75.58    1.86
  13   1   1   74.11    1.88
 -13   1  -1   75.94    1.90
 -13   1  -1   70.77    2.00
  15  -1   1   69.99    1.76
  15  -1   1   62.25    1.61
 -15  -1  -1   63.03    1.72
 -15  -1  -1   58.50    1.71
 -15  -1  -1   63.79    1.60
 -15  -1  -1   66.35    1.67
  15  -1   1   63.79    1.60
  15   1   1   61.51    1.60
 -15   1  -1   63.26    1.63
  15   1   1   64.73    1.61
  15   1   1   63.51    1.59
 -15   1  -1   66.87    1.64
 -15   1  -1   60.13    1.75
  17  -1   1    0.65    0.10
 -17  -1  -1    0.42    0.08
 -17  -1  -1    0.42    0.13
  17  -1   1    0.60    0.14
  17  -1   1    0.64    0.09
 -17  -1  -1    0.50    0.13
 -17   1  -1    0.53    0.10
  17   1   1    0.57    0.09
 -17   1  -1    0.46    0.10
  17   1   1    0.68    0.10
 -17   1  -1    0.53    0.15
  17   1   1    0.82    0.11
  19  -1   1   41.39    1.09
 -19  -1  -1   41.32    1.23
 -19  -1  -1   41.59    1.10
 -19  -1  -1   42.62    1.18
  19  -1   1   42.08    1.10
 -19  -1  -1   38.47    1.23
  19  -1   1   42.29    1.27
 -19   1  -1   39.81    1.27
 -19   1  -1   43.61    1.14
 -19   1  -1   42.54    1.13
  19   1   1   41.93    1.08
  19   1   1   43.12    1.10
  21  -1   1   51.49    1.33
 -21  -1  -1   46.50    1.47
 -21  -1  -1   49.62    1.47
 -21  -1  -1   51.43    1.42
 -21  -1  -1   50.61    1.33
  21  -1   1   53.64    1.53
  21  -1   1   50.53    1.31
  21   1   1   50.26    1.31
 -21   1  -1   48.78    1.52
 -21   1  -1   51.26    1.36
 -21   1  -1   52.77    1.38
  21   1   1   51.31    1.32
 -23  -1  -1   32.04    1.05
 -23  -1  -1   31.59    0.90
 -23  -1  -1   30.66    1.07
 -23  -1  -1   32.47    1.00
  23  -1   1   34.21    1.11
  23  -1   1   33.33    0.89
 -23   1  -1   33.36    0.95
 -23   1  -1   32.43    0.93
  23   1   1   32.89    0.89
  23   1   1   32.03    0.88
 -23   1  -1   32.45    1.11
  25  -1   1    0.05    0.14
 -25  -1  -1    0.22    0.16
 -25  -1  -1    0.20    0.10
  25  -1   1    0.09    0.09
 -25  -1  -1    0.22    0.14
  25   1   1    0.34    0.09
 -25   1  -1    0.26    0.12
 -25   1  -1    0.15    0.11
 -25   1  -1    0.16    0.18
 -27  -1  -1   85.48    2.32
  27  -1   1   87.65    2.20
  27  -1   1   90.76    2.49
 -27  -1  -1   84.67    2.22
 -27  -1  -1   82.37    2.45
 -27  -1  -1   86.17    2.39
 -27   1  -1   86.31    2.27
  27   1   1   86.51    2.19
 -27   1  -1   85.69    2.49
 -27   1  -1   86.25    2.25
 -29  -1  -1   26.82    0.96
  29  -1   1   27.46    1.05
 -29  -1  -1   25.74    0.90
 -29  -1  -1   26.05    1.02
  29  -1   1   26.44    0.77
 -29  -1  -1   25.63    0.80
 -29   1  -1   25.99    0.85
 -29   1  -1   26.01    0.82
 -29   1  -1   25.99    1.05
  29   1   1   26.79    0.76
  31  -1   1    1.26    0.27
 -31  -1  -1    1.15    0.22
  31  -1   1    1.49    0.19
 -31  -1  -1    1.29    0.34
 -31  -1  -1    1.51    0.23
 -31  -1  -1    1.63    0.31
 -31   1  -1    1.37    0.21
 -31   1  -1    1.11    0.19
  31   1   1    1.58    0.18
 -31   1  -1    1.46    0.38
  31   1   1    2.08    0.42
 -33  -1  -1    7.28    0.38
 -33  -1  -1    7.41    0.47
 -33  -1  -1    6.90    0.56
  33  -1   1    7.51    0.33
  33  -1   1    7.35    0.59
 -33   1  -1    6.86    0.40
  33   1   1    6.99    0.33
  33   1   1    7.76    0.62
 -33   1  -1    7.39    0.59
 -33   1  -1    7.75    0.43
 -35  -1  -1   25.66    0.95
  35  -1   1   25.57    0.79
 -35  -1  -1   26.43    1.13
  35  -1   1   26.57    1.11
 -35   1  -1   25.56    0.89
  35   1   1   26.37    0.79
 -35   1  -1   26.75    1.14
 -35   1  -1   24.91    0.85
  35   1   1   25.05    1.13
 -37  -1  -1    2.37    0.39
 -37  -1  -1    2.62    0.48
  37  -1   1    2.41    0.24
  37  -1   1    2.25    0.47
 -37   1  -1    2.39    0.36
 -37   1  -1    2.27    0.32
 -37   1  -1    2.67    0.50
  37   1   1    1.87    0.38
  37   1   1    2.55    0.24
  39  -1   1    9.22    0.41
  39  -1   1    8.63    0.69
 -39  -1  -1    9.05    0.72
 -39  -1  -1    8.86    0.57
 -39   1  -1    8.75    0.52
  39   1   1    8.11    0.71
 -39   1  -1    9.22    0.72
  39   1   1    8.89    0.41
 -39   1  -1    8.64    0.49
  41  -1   1   15.70    0.58
 -41  -1  -1   16.72    0.94
 -41  -1  -1   15.63    0.75
  41  -1   1   15.63    0.90
 -41   1  -1   16.40    0.95
 -41   1  -1   15.10    0.66
 -41   1  -1   15.42    0.70
  41   1   1   15.74    0.58
  41   1   1   14.55    0.94
  43  -1   1    3.82    0.58
 -43  -1  -1    3.99    0.48
 -43  -1  -1    4.84    0.61
  43  -1   1    4.30    0.32
  43   1   1    3.98    0.64
 -43   1  -1    4.03    0.55
 -43   1  -1    3.87    0.44
  43   1   1    4.39    0.32
 -43   1  -1    4.15    0.59
 -45  -1  -1    2.79    0.47
 -45  -1  -1    3.20    0.57
  45  -1   1    2.93    0.30
  45  -1   1    2.54    0.55
 -45   1  -1    2.94    0.57
  45   1   1    2.95    0.29
 -45   1  -1    2.52    0.43
  45   1   1    2.91    0.62
  44  -2  -1   12.77    0.54
 -44  -2   1   13.27    0.91
  44  -2  -1   12.23    0.78
 -44  -2   1   12.21    0.70
 -44   2   1   11.83    0.65
 -44   2   1   13.40    0.90
  44   2  -1   13.06    0.54
  44   2  -1   10.83    0.89
 -42  -2   1    2.92    0.44
 -42  -2   1    2.97    0.58
  42  -2  -1    2.86    0.50
  42  -2  -1    2.80    0.29
 -42   2   1    2.61    0.35
 -42   2   1    2.96    0.57
  42   2  -1    2.62    0.30
 -42   2   1    3.09    0.39
  40  -2  -1   27.41    1.17
 -40  -2   1   30.81    1.31
  40  -2  -1   28.20    0.89
 -40  -2   1   27.44    1.06
  40   2  -1   28.72    0.89
 -40   2   1   27.64    0.95
 -40   2   1   30.45    1.31
 -40   2   1   29.48    1.01
 -38  -2   1   31.04    1.12
  38  -2  -1   30.99    1.23
 -38  -2   1   32.66    1.34
  38  -2  -1   32.50    0.96
 -38   2   1   33.10    1.35
  38   2  -1   32.00    0.96
 -38   2   1   30.72    1.01
 -38   2   1   32.08    1.06
  36  -2  -1    0.23    0.13
 -36  -2   1    0.51    0.27
  36  -2  -1    0.32    0.21
 -36  -2   1    0.30    0.19
 -36   2   1    0.47    0.17
  36   2  -1    0.21    0.13
 -36   2   1    0.44    0.18
 -36   2   1    0.50    0.30
  34  -2  -1   26.62    0.82
 -34  -2   1   26.87    0.97
 -34  -2   1   26.86    1.12
  34  -2  -1   28.09    1.08
 -34   2   1   27.03    1.15
  34   2  -1   27.64    0.82
 -34   2   1   26.93    0.90
 -34   2   1   26.14    0.87
  32  -2  -1   62.18    1.88
 -32  -2   1   57.78    1.68
 -32  -2   1   59.94    1.76
  32  -2  -1   61.42    1.61
 -32  -2   1   59.99    1.92
 -32   2   1   60.58    1.69
  32   2  -1   61.19    1.61
 -32   2   1   59.32    1.66
 -32   2   1   60.95    1.96
 -30  -2   1   11.63    0.65
 -30  -2   1   11.92    0.57
  30  -2  -1   11.35    0.43
 -30  -2   1   12.13    0.52
  30  -2  -1   12.47    0.63
 -30   2   1   11.63    0.48
 -30   2   1   12.30    0.50
 -30   2   1   11.45    0.68
  30   2  -1   11.93    0.43
  28  -2  -1   18.83    0.62
  28  -2  -1   17.97    0.76
  28  -2  -1   17.97    0.58
 -28  -2   1   18.35    0.80
 -28  -2   1   18.15    0.71
 -28  -2   1   18.61    0.80
 -28  -2   1   18.30    0.66
 -28   2   1   17.68    0.62
  28   2  -1   18.09    0.57
 -28   2   1   17.97    0.83
 -28   2   1   18.03    0.63
  26  -2  -1  159.29    3.82
 -26  -2   1  146.94    4.02
  26  -2  -1  150.83    3.77
 -26  -2   1  152.29    3.91
 -26  -2   1  149.17    4.01
  26  -2  -1  156.06    3.98
 -26   2   1  150.70    3.83
  26   2  -1  150.32    3.76
 -26   2   1  146.93    4.06
 -26   2   1  154.29    3.82
 -24  -2   1  174.97    4.71
  24  -2  -1  184.22    4.49
 -24  -2   1  182.87    4.61
 -24  -2   1  178.91    4.71
  24  -2  -1  183.82    4.67
  24  -2  -1  192.39    4.53
 -24   2   1  172.57    4.74
 -24   2   1  182.49    4.53
 -24   2   1  184.52    4.53
  24   2  -1  180.49    4.47
  22  -2  -1   16.71    0.51
 -22  -2   1   16.82    0.70
  22  -2  -1   17.25    0.66
  22  -2  -1   17.45    0.56
 -22  -2   1   16.68    0.63
 -22  -2   1   15.74    0.49
 -22  -2   1   16.18    0.68
 -22   2   1   16.81    0.55
  22   2  -1   16.67    0.50
 -22   2   1   16.69    0.55
 -22   2   1   15.79    0.70
 -20  -2   1  198.94    5.25
 -20  -2   1  206.01    5.27
  20  -2  -1  221.70    5.22
 -20  -2   1  200.74    5.04
 -20  -2   1  210.52    5.17
  20  -2  -1  215.16    5.11
 -20  -2   1  195.86    5.05
  20  -2  -1  209.88    5.07
  20   2  -1  205.63    5.05
 -20   2   1  210.95    5.10
 -20   2   1  192.15    5.26
 -20   2   1  212.15    5.10
 -18  -2   1  130.10    3.24
  18  -2  -1  125.82    3.15
 -18  -2   1  121.22    3.31
 -18  -2   1  128.02    3.16
  18  -2  -1  129.28    3.20
 -18  -2   1  123.39    3.34
  18  -2  -1  137.28    3.28
 -18   2   1  127.96    3.19
  18   2  -1  131.39    3.13
 -18   2   1  131.05    3.18
 -18   2   1  116.12    3.32
  18   2  -1  126.86    3.14
  16  -2  -1   14.39    0.51
  16  -2  -1   13.33    0.41
  16  -2  -1   15.08    0.47
 -16  -2   1   13.77    0.43
 -16  -2   1   13.93    0.57
 -16  -2   1   13.48    0.49
 -16  -2   1   13.14    0.53
  16   2  -1   13.21    0.40
 -16   2   1   12.34    0.54
  16   2  -1   13.66    0.39
 -16   2   1   13.77    0.44
 -16   2   1   14.41    0.44
 -14  -2   1  120.66    3.16
 -14  -2   1  124.85    3.02
 -14  -2   1  124.22    3.06
 -14  -2   1  115.77    3.12
  14  -2  -1  120.50    2.99
  14  -2  -1  127.53    3.08
  14  -2  -1  121.43    3.04
 -14  -2   1  120.63    2.98
  14   2  -1  119.84    2.98
  14   2  -1  119.90    2.98
 -14   2   1  114.00    3.14
 -14   2   1  125.58    3.01
 -14   2   1  124.51    3.02
 -12  -2   1  201.56    5.01
  12  -2  -1  204.90    4.99
  12  -2  -1  222.21    5.06
 -12  -2   1  205.73    5.15
 -12  -2   1  202.35    4.98
 -12  -2   1  192.48    5.10
  12  -2  -1  205.58    5.03
 -12  -2   1  215.39    5.05
  12  -2  -1  195.38    5.12
  12   2  -1  206.41    5.01
 -12   2   1  184.51    5.11
 -12   2   1  210.46    5.00
 -12   2   1  214.79    5.02
  12   2  -1  207.11    4.98
  10  -2  -1   40.18    1.04
 -10  -2   1   38.78    1.13
  10  -2  -1   39.21    0.99
 -10  -2   1   35.58    1.08
 -10  -2   1   38.19    0.98
 -10  -2   1   40.96    1.04
  10  -2  -1   36.60    1.10
 -10   2   1   41.22    1.01
 -10   2   1   35.86    1.05
 -10   2   1   38.80    0.99
 -10   2   1   35.06    1.09
  10   2  -1   40.09    1.01
  10   2  -1   38.62    0.97
   8  -2  -1  106.97    2.55
  -8  -2   1  104.87    2.68
  -8  -2   1  101.94    2.55
  -8  -2   1  109.43    2.59
   8  -2  -1  108.84    2.60
  -8  -2   1   98.24    2.64
   8  -2  -1   99.50    2.66
  -8   2   1  102.38    2.55
   8   2  -1  106.93    2.58
  -8   2   1  108.06    2.57
   8   2  -1  105.06    2.54
  -8   2   1  101.16    2.61
  -8   2   1   97.42    2.65
  -6  -2   1  442.31   10.95
  -6  -2   1  455.60   11.19
  -6  -2   1  423.81   11.09
   6  -2  -1  457.64   11.07
   6  -2  -1  454.44   11.14
   6  -2  -1  469.49   10.95
   6  -2  -1  468.07   11.04
   6   2  -1  464.81   10.93
  -6   2   1  479.97   10.97
  -6   2   1  434.26   11.09
  -6   2   1  418.29   11.02
   4  -2  -1  219.27    5.37
   4  -2  -1  226.29    5.33
  -4  -2   1  215.80    5.39
  -4  -2   1  206.11    5.36
   4  -2  -1  219.98    5.28
   4  -2  -1  212.33    5.37
  -4  -2   1  214.72    5.29
   4   2  -1  212.35    5.36
   4   2  -1  219.41    5.36
  -4   2   1  204.23    5.36
  -4   2   1  226.13    5.30
   4   2  -1  220.62    5.27
  -4   2   1  228.69    5.29
  -4   2   1  222.38    5.32
  -2  -2   1    1.52    0.16
   2  -2  -1    1.25    0.13
   2  -2  -1    1.46    0.16
   2  -2  -1    1.38    0.13
  -2   2   1    1.41    0.10
  -2   2   1    1.31    0.12
  -2   2   1    1.43    0.09
  -2   2   1    1.31    0.18
  -2   2   1    1.03    0.09
  -2   2   1    1.52    0.10
   0  -2  -1  391.16    9.77
   0  -2  -1  375.94    9.75
   0  -2   1  415.54    9.71
   0  -2   1  372.72    9.76
   0  -2  -1  397.50    9.68
   0  -2   1  401.54    9.68
   0   2   1  406.29    9.60
   0   2  -1  383.90    9.75
   0   2   1  414.33    9.63
   0   2  -1  409.19    9.63
   0   2  -1  392.66    9.60
   0   2   1  412.00    9.65
   0   2   1  387.80    9.62
   0   2   1  397.59    9.71
  -2  -2  -1  232.16    5.73
  -2  -2  -1  224.07    5.78
  -2  -2  -1  230.12    5.82
   2  -2   1  237.99    5.74
  -2  -2  -1  239.57    5.73
   2  -2   1  220.06    5.81
   2   2   1  232.71    5.77
  -2   2  -1  238.51    5.72
   2   2   1  248.29    5.72
   2   2   1  240.52    5.71
   2   2   1  238.87    5.70
   2   2   1  254.75    5.78
  -2   2  -1  224.10    5.80
   4  -2   1   19.05    0.63
  -4  -2  -1   20.72    0.59
  -4  -2  -1   19.33    0.62
  -4  -2  -1   19.92    0.64
   4  -2   1   20.54    0.55
   4  -2   1   21.05    0.59
  -4  -2  -1   20.76    0.57
   4   2   1   21.63    0.55
  -4   2  -1   21.18    0.56
  -4   2  -1   19.31    0.63
   4   2   1   21.97    0.57
   4   2   1   21.24    0.54
   4   2   1   20.92    0.55
   6  -2   1  158.07    3.77
  -6  -2  -1  152.20    3.88
  -6  -2  -1  161.91    3.81
   6  -2   1  150.95    3.88
   6  -2   1  157.92    3.82
  -6  -2  -1  142.99    3.85
   6   2   1  155.30    3.76
   6   2   1  160.71    3.77
  -6   2  -1  161.74    3.80
   6   2   1  162.54    3.78
   6   2   1  163.91    3.80
  -6   2  -1  148.87    3.88
   6   2   1  136.47    3.82
   8  -2   1  826.30   19.72
  -8  -2  -1  771.67   19.87
  -8  -2  -1  847.16   19.65
   8  -2   1  805.52   19.68
   8  -2   1  801.82   19.54
   8  -2   1  785.51   19.81
  -8  -2  -1  752.75   19.76
  -8   2  -1  832.71   19.62
   8   2   1  872.96   19.58
   8   2   1  731.03   19.69
   8   2   1  827.15   19.52
   8   2   1  819.63   19.52
  -8   2  -1  777.07   19.82
   8   2   1  864.57   19.62
  10  -2   1   27.98    0.73
 -10  -2  -1   26.62    0.86
 -10  -2  -1   27.50    0.83
  10  -2   1   27.42    0.86
  10  -2   1   28.28    0.79
 -10  -2  -1   28.44    0.78
  10  -2   1   29.06    0.81
  10   2   1   28.79    0.74
  10   2   1   24.51    0.80
 -10   2  -1   28.36    0.76
  10   2   1   28.07    0.73
  10   2   1   29.73    0.75
  10   2   1   27.93    0.72
 -10   2  -1   26.39    0.86
  12  -2   1  222.28    5.33
  12  -2   1  217.33    5.30
 -12  -2  -1  224.77    5.31
 -12  -2  -1  213.36    5.39
 -12  -2  -1  204.57    5.36
  12  -2   1  214.34    5.24
  12  -2   1  209.22    5.39
  12   2   1  217.41    5.23
  12   2   1  217.84    5.24
  12   2   1  221.45    5.26
  12   2   1  218.01    5.26
 -12   2  -1  219.06    5.25
 -12   2  -1  219.21    5.28
 -12   2  -1  199.00    5.39
 -14  -2  -1  299.87    7.37
 -14  -2  -1  312.03    7.28
 -14  -2  -1  281.39    7.33
  14  -2   1  285.53    7.24
  14  -2   1  299.16    7.22
  14  -2   1  273.92    7.35
  14  -2   1  306.15    7.31
  14   2   1  299.71    7.19
  14   2   1  304.09    7.20
 -14   2  -1  298.37    7.24
 -14   2  -1  276.67    7.36
 -14   2  -1  306.43    7.21
  14   2   1  314.05    7.22
  16  -2   1   97.13    2.58
 -16  -2  -1  105.14    2.62
  16  -2   1  101.22    2.54
 -16  -2  -1   98.00    2.69
  16  -2   1  105.45    2.66
 -16  -2  -1  104.32    2.72
 -16   2  -1  105.51    2.56
  16   2   1  103.57    2.53
  16   2   1  103.33    2.53
 -16   2  -1  101.16    2.58
  16   2   1  105.30    2.55
 -16   2  -1   96.30    2.72
  18  -2   1    4.68    0.21
  18  -2   1    4.60    0.30
 -18  -2  -1    4.39    0.30
 -18  -2  -1    4.08    0.30
 -18  -2  -1    4.13    0.36
 -18   2  -1    3.64    0.33
  18   2   1    4.50    0.21
  18   2   1    4.26    0.19
  18   2   1    4.40    0.20
 -18   2  -1    4.52    0.25
 -18   2  -1    4.24    0.22
 -20  -2  -1   45.88    1.41
 -20  -2  -1   46.60    1.32
 -20  -2  -1   44.44    1.39
  20  -2   1   46.63    1.22
  20  -2   1   48.54    1.38
  20  -2   1   48.33    1.27
 -20   2  -1   47.20    1.27
  20   2   1   45.33    1.22
 -20   2  -1   42.10    1.42
  20   2   1   48.82    1.23
 -20   2  -1   47.71    1.25
  20   2   1   46.09    1.21
  22  -2   1  137.59    3.42
 -22  -2  -1  133.87    3.62
  22  -2   1  143.41    3.62
 -22  -2  -1  140.59    3.54
  22  -2   1  140.18    3.46
 -22  -2  -1  136.83    3.42
 -22  -2  -1  131.38    3.63
  22   2   1  138.01    3.41
 -22   2  -1  129.91    3.67
 -22   2  -1  137.69    3.47
 -22   2  -1  139.64    3.46
  22   2   1  144.07    3.55
  24  -2   1    7.69    0.32
 -24  -2  -1    8.26    0.51
 -24  -2  -1    7.58    0.32
  24  -2   1    8.05    0.47
 -24  -2  -1    7.56    0.48
  24  -2   1    7.88    0.35
 -24   2  -1    8.54    0.38
 -24   2  -1    8.37    0.36
 -24   2  -1    7.43    0.51
  24   2   1    7.90    0.31
 -26  -2  -1   85.50    2.40
  26  -2   1   84.01    2.16
 -26  -2  -1   81.46    2.41
 -26  -2  -1   84.82    2.18
  26  -2   1   87.39    2.39
 -26  -2  -1   84.08    2.30
 -26   2  -1   83.12    2.46
  26   2   1   85.11    2.16
 -26   2  -1   84.75    2.22
 -26   2  -1   86.35    2.22
 -28  -2  -1   73.41    1.92
 -28  -2  -1   70.47    2.17
  28  -2   1   73.99    1.90
 -28  -2  -1   72.69    2.05
  28  -2   1   75.32    2.15
 -28  -2  -1   72.27    2.15
 -28   2  -1   74.23    1.96
 -28   2  -1   73.56    1.97
 -28   2  -1   74.52    2.23
  28   2   1   72.75    1.89
  30  -2   1   13.77    0.68
  30  -2   1   13.34    0.48
 -30  -2  -1   13.92    0.73
 -30  -2  -1   13.96    0.63
 -30   2  -1   13.63    0.76
 -30   2  -1   13.51    0.54
  30   2   1   13.67    0.47
 -30   2  -1   13.19    0.54
 -32  -2  -1   27.55    1.13
  32  -2   1   27.90    0.82
 -32  -2  -1   27.03    0.99
  32  -2   1   28.43    1.08
  32   2   1   27.40    0.82
 -32   2  -1   27.73    1.16
 -32   2  -1   27.05    0.89
 -32   2  -1   26.96    0.89
  34  -2   1   63.98    1.70
  34  -2   1   63.92    1.99
 -34  -2  -1   62.72    1.88
 -34  -2  -1   66.18    2.09
  34   2   1   64.25    1.70
 -34   2  -1   65.83    2.10
 -34   2  -1   62.47    1.78
 -34   2  -1   60.81    1.77
  34   2   1   63.73    2.09
  36  -2   1   23.30    1.01
 -36  -2  -1   24.58    1.10
 -36  -2  -1   22.13    0.91
  36  -2   1   23.12    0.74
 -36   2  -1   21.95    0.81
  36   2   1   22.98    1.10
  36   2   1   23.45    0.74
 -36   2  -1   23.19    0.90
 -36   2  -1   25.09    1.12
  38  -2   1    1.14    0.18
  38  -2   1    1.29    0.30
 -38  -2  -1    1.56    0.41
 -38  -2  -1    1.43    0.29
 -38   2  -1    1.11    0.24
  38   2   1    1.37    0.35
  38   2   1    1.30    0.20
 -38   2  -1    1.20    0.38
 -40  -2  -1   41.42    1.59
  40  -2   1   38.47    1.13
 -40  -2  -1   38.13    1.33
  40  -2   1   40.04    1.46
 -40   2  -1   40.11    1.57
  40   2   1   35.70    1.52
  40   2   1   39.00    1.13
 -40   2  -1   37.13    1.21
 -42  -2  -1   20.52    0.91
  42  -2   1   21.79    1.04
  42  -2   1   20.93    0.72
 -42  -2  -1   22.80    1.16
 -42   2  -1   22.86    1.14
 -42   2  -1   20.71    0.81
  42   2   1   19.33    1.10
  42   2   1   21.19    0.72
 -44  -2  -1    0.48    0.26
  44  -2   1    0.46    0.26
  44  -2   1    0.11    0.15
 -44  -2  -1    0.19    0.33
 -44   2  -1    0.14    0.34
  44   2   1    0.36    0.29
 -44   2  -1    0.54    0.22
  44   2   1    0.44    0.16
 -43  -3   1    1.20    0.31
 -43  -3   1    1.52    0.48
  43  -3  -1    1.44    0.23
 -43   3   1    1.79    0.46
 -43   3   1    1.29    0.25
  43   3  -1    1.26    0.41
 -43   3   1    1.52    0.44
  43   3  -1    1.39    0.23
 -41  -3   1   24.38    1.20
  41  -3  -1   21.94    0.76
 -41  -3   1   20.42    0.93
 -41   3   1   23.20    1.17
  41   3  -1   22.51    0.77
 -41   3   1   21.22    0.82
 -41   3   1   23.34    1.07
 -39  -3   1   57.07    1.98
  39  -3  -1   55.44    1.92
 -39  -3   1   51.53    1.70
  39  -3  -1   54.86    1.52
  39   3  -1   54.93    1.52
 -39   3   1   50.95    1.57
 -39   3   1   56.60    1.97
 -37  -3   1   18.23    0.84
  37  -3  -1   19.35    0.96
 -37  -3   1   19.96    1.02
  37  -3  -1   19.39    0.67
 -37   3   1   19.71    1.02
  37   3  -1   19.17    0.67
 -37   3   1   19.36    0.73
 -35  -3   1   15.79    0.70
 -35  -3   1   17.13    0.91
  35  -3  -1   17.08    0.87
  35  -3  -1   16.71    0.59
 -35  -3   1   16.82    0.77
 -35   3   1   16.49    0.66
  35   3  -1   16.57    0.60
 -35   3   1   17.24    0.92
 -33  -3   1   74.53    2.16
 -33  -3   1   76.18    2.34
 -33  -3   1   72.43    2.10
  33  -3  -1   75.52    1.98
  33  -3  -1   76.15    2.34
 -33   3   1   75.19    2.37
 -33   3   1   73.36    2.04
  33   3  -1   75.70    1.98
  31  -3  -1   46.09    1.30
 -31  -3   1   47.26    1.62
 -31  -3   1   47.22    1.48
  31  -3  -1   47.56    1.62
  31  -3  -1   50.18    1.60
 -31   3   1   45.92    1.36
 -31   3   1   47.13    1.64
 -31   3   1   46.42    1.36
  31   3  -1   46.58    1.29
 -29  -3   1    3.40    0.38
  29  -3  -1    2.52    0.23
  29  -3  -1    2.39    0.36
  29  -3  -1    3.06    0.28
  29  -3  -1    3.40    0.34
 -29  -3   1    2.46    0.39
  29   3  -1    2.42    0.22
 -29   3   1    3.12    0.28
 -29   3   1    2.55    0.41
 -29   3   1    2.60    0.26
 -27  -3   1   83.06    2.30
 -27  -3   1   83.63    2.43
  27  -3  -1   86.30    2.21
  27  -3  -1   84.38    2.30
  27  -3  -1   83.56    2.14
  27  -3  -1   80.25    2.43
  27   3  -1   82.52    2.13
 -27   3   1   81.68    2.19
 -27   3   1   82.91    2.18
 -27   3   1   79.92    2.44
 -25  -3   1  114.76    3.41
  25  -3  -1  115.60    3.01
 -25  -3   1  115.77    3.02
  25  -3  -1  109.85    3.15
  25  -3  -1  114.11    2.88
  25  -3  -1  118.37    2.95
 -25  -3   1  111.98    3.13
 -25   3   1  116.35    2.91
 -25   3   1  106.13    3.15
 -25   3   1  114.92    2.93
  25   3  -1  113.37    2.86
 -23  -3   1    5.48    0.39
 -23  -3   1    4.96    0.40
 -23  -3   1    5.78    0.47
  23  -3  -1    5.38    0.32
  23  -3  -1    5.37    0.34
  23  -3  -1    4.87    0.26
  23  -3  -1    4.78    0.40
  23   3  -1    5.00    0.25
 -23   3   1    4.27    0.40
 -23   3   1    5.14    0.30
 -23   3   1    5.11    0.28
 -21  -3   1  102.35    2.65
  21  -3  -1  107.36    2.74
  21  -3  -1  102.60    2.89
 -21  -3   1  105.32    2.76
 -21  -3   1  103.63    2.89
 -21  -3   1  102.02    2.85
  21  -3  -1  107.58    2.71
  21  -3  -1  104.77    2.64
 -21   3   1  106.38    2.66
 -21   3   1  100.74    2.89
  21   3  -1  105.03    2.62
 -21   3   1  106.86    2.69
 -19  -3   1  297.25    7.28
 -19  -3   1  291.22    7.42
  19  -3  -1  292.58    7.43
  19  -3  -1  301.49    7.25
  19  -3  -1  301.95    7.26
 -19  -3   1  282.67    7.37
 -19  -3   1  297.52    7.21
  19  -3  -1  296.89    7.18
  19   3  -1  295.01    7.15
 -19   3   1  288.88    7.33
 -19   3   1  282.70    7.41
 -19   3   1  293.55    7.18
 -19   3   1  299.76    7.22
  17  -3  -1   18.79    0.75
 -17  -3   1   20.34    0.61
  17  -3  -1   18.78    0.57
  17  -3  -1   18.77    0.63
 -17  -3   1   17.68    0.71
  17  -3  -1   19.07    0.62
 -17  -3   1   19.70    0.66
 -17  -3   1   19.85    0.78
 -17  -3   1   19.34    0.55
 -17   3   1   18.76    0.60
 -17   3   1   18.52    0.67
  17   3  -1   18.98    0.55
 -17   3   1   18.26    0.57
 -17   3   1   18.05    0.74
  17   3  -1   18.92    0.55
  15  -3  -1   85.09    2.15
 -15  -3   1   83.10    2.32
 -15  -3   1   80.38    2.26
  15  -3  -1   84.87    2.11
  15  -3  -1   80.86    2.30
 -15  -3   1   86.30    2.09
  15  -3  -1   85.71    2.18
 -15  -3   1   85.29    2.19
 -15  -3   1   80.94    2.14
  15   3  -1   80.43    2.08
 -15   3   1   85.01    2.14
  15   3  -1   85.93    2.10
 -15   3   1   84.83    2.11
 -15   3   1   83.48    2.21
 -15   3   1   77.42    2.28
  13  -3  -1  285.57    6.95
  13  -3  -1  286.15    7.02
 -13  -3   1  267.40    7.09
  13  -3  -1  280.47    7.14
 -13  -3   1  281.96    7.15
 -13  -3   1  287.40    6.94
 -13  -3   1  294.66    7.02
  13  -3  -1  300.25    7.01
 -13   3   1  282.63    7.04
  13   3  -1  286.39    6.93
 -13   3   1  271.34    7.13
 -13   3   1  292.00    6.98
  13   3  -1  293.80    6.95
 -11  -3   1  255.20    6.04
  11  -3  -1  245.07    6.16
 -11  -3   1  236.14    5.96
 -11  -3   1  232.31    6.12
 -11  -3   1  248.93    5.99
  11  -3  -1  243.63    5.98
 -11  -3   1  246.13    6.18
  11  -3  -1  248.38    6.05
  11   3  -1  258.60    5.99
 -11   3   1  251.99    6.01
 -11   3   1  241.06    6.06
 -11   3   1  235.65    6.15
  11   3  -1  247.07    5.96
  -9  -3   1    1.13    0.18
   9  -3  -1    0.95    0.19
  -9  -3   1    1.25    0.16
  -9  -3   1    1.50    0.13
   9  -3  -1    1.19    0.12
  -9  -3   1    1.35    0.25
   9  -3  -1    1.17    0.16
  -9   3   1    1.56    0.14
  -9   3   1    1.21    0.14
  -9   3   1    1.33    0.21
   9   3  -1    1.19    0.10
   9   3  -1    1.15    0.12
   9   3  -1    1.05    0.11
  -7  -3   1  228.91    6.10
  -7  -3   1  243.63    6.14
   7  -3  -1  246.86    6.05
  -7  -3   1  246.72    6.01
  -7  -3   1  249.13    5.99
  -7  -3   1  251.73    6.01
   7  -3  -1  255.03    5.99
   7  -3  -1  241.06    6.14
   7   3  -1  243.74    5.97
  -7   3   1  250.00    6.02
  -7   3   1  239.47    6.13
   7   3  -1  257.49    5.97
  -7   3   1  239.79    6.04
  -7   3   1  251.05    6.01
   5  -3  -1  358.00    9.03
   5  -3  -1  369.33    8.87
  -5  -3   1  361.96    9.04
  -5  -3   1  376.78    8.88
  -5  -3   1  348.61    9.02
   5  -3  -1  358.78    8.96
  -5  -3   1  370.42    8.89
  -5  -3   1  376.96    8.87
   5   3  -1  390.35    8.85
  -5   3   1  372.87    8.88
   5   3  -1  337.94    8.99
   5   3  -1  364.08    8.86
  -5   3   1  365.66    8.84
  -5   3   1  372.40    8.89
  -5   3   1  359.88    8.90
  -5   3   1  380.78    8.89
   5   3  -1  363.34    8.83
  -5   3   1  352.87    9.03
   3  -3  -1    7.84    0.39
  -3  -3   1    8.52    0.40
   3  -3  -1    9.01    0.37
  -3  -3   1   10.49    0.42
   3  -3  -1    9.51    0.34
   3   3  -1    9.41    0.29
  -3   3   1    9.31    0.29
  -3   3   1    7.72    0.32
  -3   3   1    9.58    0.30
  -3   3   1    7.79    0.39
   3   3  -1    8.51    0.28
   3   3  -1    8.13    0.40
   3   3  -1    8.92    0.27
  -3   3   1    9.01    0.30
  -3   3   1    8.16    0.28
   1  -3  -1  200.39    4.81
  -1  -3   1  196.51    4.81
  -1  -3   1  188.02    4.89
  -1  -3   1  202.93    4.82
  -1  -3   1  189.44    4.82
   1  -3  -1  195.05    4.87
   1  -3  -1  184.66    4.89
  -1   3   1  196.09    4.76
   1   3  -1  193.76    4.90
  -1   3   1  204.63    4.78
   1   3  -1  200.58    4.75
  -1   3   1  187.82    4.88
   1   3  -1  194.22    4.75
   1   3  -1  199.20    4.75
   1   3  -1  206.69    4.77
  -1   3   1  188.83    4.80
  -1   3   1  191.45    4.75
  -1   3   1  196.34    4.77
   1  -3   1  349.37    8.49
  -1  -3  -1  350.05    8.46
  -1  -3  -1  349.00    8.57
  -1  -3  -1  334.36    8.59
  -1  -3  -1  354.10    8.44
   1  -3   1  329.31    8.55
   1   3   1  368.11    8.43
   1   3   1  350.80    8.40
   1   3   1  328.63    8.56
  -1   3  -1  357.53    8.41
   1   3   1  350.95    8.41
  -1   3  -1  358.25    8.42
   1   3   1  342.34    8.45
  -1   3  -1  348.12    8.40
  -1   3  -1  332.78    8.55
   1   3   1  350.62    8.42
  -3  -3  -1  210.79    5.13
   3  -3   1  212.62    5.16
   3  -3   1  202.23    5.24
  -3  -3  -1  201.75    5.23
  -3  -3  -1  210.36    5.23
  -3  -3  -1  213.66    5.13
   3  -3   1  197.97    5.16
   3   3   1  209.86    5.08
   3   3   1  211.89    5.09
  -3   3  -1  208.99    5.09
   3   3   1  213.89    5.10
   3   3   1  220.66    5.11
   3   3   1  200.72    5.22
   3   3   1  224.74    5.15
   3   3   1  205.55    5.15
  -3   3  -1  198.71    5.23
  -3   3  -1  214.81    5.11
  -5  -3  -1   48.14    1.42
   5  -3   1   51.49    1.37
   5  -3   1   48.96    1.44
  -5  -3  -1   51.66    1.33
  -5  -3  -1   52.47    1.34
  -5  -3  -1   50.91    1.32
  -5  -3  -1   52.78    1.46
   5  -3   1   48.61    1.33
   5   3   1   51.22    1.29
  -5   3  -1   52.92    1.33
   5   3   1   54.37    1.31
  -5   3  -1   49.17    1.45
   5   3   1   49.77    1.36
   5   3   1   53.15    1.30
   5   3   1   52.25    1.31
   5   3   1   53.85    1.35
  -7  -3  -1  336.85    8.05
   7  -3   1  324.21    8.07
   7  -3   1  325.31    8.04
   7  -3   1  328.79    8.19
   7  -3   1  333.44    8.10
  -7  -3  -1  325.96    8.19
  -7  -3  -1  344.39    8.08
  -7  -3  -1  309.42    8.15
   7   3   1  319.28    8.10
  -7   3  -1  309.96    8.06
  -7   3  -1  334.75    8.06
   7   3   1  354.05    8.07
   7   3   1  337.04    8.03
   7   3   1  350.10    8.04
  -7   3  -1  322.00    8.19
   7   3   1  345.19    8.02
   7   3   1  332.58    8.03
   9  -3   1  230.02    5.90
  -9  -3  -1  218.85    5.86
   9  -3   1  239.61    5.81
   9  -3   1  241.54    5.79
  -9  -3  -1  242.76    5.79
  -9  -3  -1  235.88    5.91
  -9  -3  -1  241.96    5.74
   9  -3   1  235.40    5.73
   9   3   1  236.31    5.72
  -9   3  -1  220.52    5.89
  -9   3  -1  240.62    5.76
   9   3   1  223.22    5.81
  -9   3  -1  224.50    5.78
   9   3   1  249.28    5.74
   9   3   1  237.25    5.72
   9   3   1  247.41    5.76
  11  -3   1    2.73    0.20
 -11  -3  -1    2.59    0.23
  11  -3   1    2.51    0.21
 -11  -3  -1    2.91    0.21
  11  -3   1    2.41    0.16
  11  -3   1    2.65    0.26
 -11  -3  -1    2.51    0.30
  11   3   1    2.58    0.14
  11   3   1    2.68    0.21
  11   3   1    2.59    0.14
  11   3   1    2.80    0.17
  11   3   1    2.45    0.16
 -11   3  -1    2.85    0.19
 -11   3  -1    2.29    0.26
 -13  -3  -1  309.15    7.48
  13  -3   1  297.67    7.48
 -13  -3  -1  305.82    7.39
  13  -3   1  300.17    7.41
 -13  -3  -1  299.10    7.61
  13  -3   1  311.76    7.51
  13  -3   1  306.64    7.62
 -13  -3  -1  287.13    7.56
  13   3   1  308.54    7.40
  13   3   1  311.37    7.41
  13   3   1  324.69    7.44
 -13   3  -1  305.21    7.45
  13   3   1  313.17    7.40
 -13   3  -1  287.28    7.60
  15  -3   1   73.02    1.92
 -15  -3  -1   69.03    2.00
  15  -3   1   76.50    1.96
 -15  -3  -1   74.34    1.93
  15  -3   1   71.11    1.84
  15  -3   1   70.64    2.04
 -15  -3  -1   72.22    2.06
 -15   3  -1   67.71    2.04
  15   3   1   73.99    1.86
  15   3   1   73.04    1.83
 -15   3  -1   72.88    1.89
  15   3   1   75.59    1.83
  17  -3   1    1.01    0.16
  17  -3   1    0.99    0.22
 -17  -3  -1    0.74    0.16
  17  -3   1    0.79    0.11
 -17  -3  -1    1.22    0.23
 -17  -3  -1    0.66    0.19
  17   3   1    0.84    0.12
  17   3   1    0.86    0.13
 -17   3  -1    1.06    0.18
 -19  -3  -1   69.00    1.85
 -19  -3  -1   65.91    1.94
  19  -3   1   67.29    1.81
  19  -3   1   66.45    1.74
 -19  -3  -1   68.25    1.98
  19  -3   1   66.81    1.97
  19  -3   1   70.47    1.89
 -19   3  -1   65.54    1.99
  19   3   1   67.62    1.75
 -19   3  -1   67.68    1.79
  19   3   1   67.22    1.72
 -21  -3  -1  204.10    5.38
 -21  -3  -1  206.84    5.41
  21  -3   1  208.88    5.15
  21  -3   1  210.14    5.43
  21  -3   1  218.91    5.31
  21  -3   1  213.41    5.22
 -21  -3  -1  213.37    5.28
 -21   3  -1  205.39    5.44
  21   3   1  207.95    5.13
 -21   3  -1  202.44    5.20
 -23  -3  -1   38.56    1.31
  23  -3   1   39.69    1.08
 -23  -3  -1   39.12    1.33
  23  -3   1   39.27    1.34
 -23  -3  -1   40.69    1.22
  23  -3   1   40.73    1.24
  23  -3   1   40.31    1.15
  23   3   1   39.87    1.07
 -23   3  -1   39.49    1.14
 -23   3  -1   37.72    1.34
 -25  -3  -1   11.04    0.55
  25  -3   1   10.78    0.46
 -25  -3  -1   10.48    0.59
  25  -3   1   11.11    0.54
  25  -3   1   10.18    0.59
  25  -3   1   10.39    0.40
 -25   3  -1   10.27    0.62
 -25   3  -1   11.17    0.47
  25   3   1   10.61    0.39
  27  -3   1  134.13    3.58
  27  -3   1  135.06    3.71
 -27  -3  -1  134.91    3.69
 -27  -3  -1  134.60    3.55
  27  -3   1  134.89    3.38
 -27   3  -1  135.76    3.45
 -27   3  -1  133.11    3.73
  27   3   1  133.88    3.37
 -29  -3  -1   66.94    2.09
  29  -3   1   66.47    1.98
  29  -3   1   68.51    2.10
  29  -3   1   66.54    1.77
 -29  -3  -1   66.93    1.95
 -29   3  -1   66.83    1.84
  29   3   1   66.45    1.76
 -29   3  -1   67.47    2.13
  31  -3   1    1.98    0.22
 -31  -3  -1    1.29    0.26
 -31  -3  -1    1.59    0.40
  31  -3   1    1.48    0.52
  31   3   1    1.46    0.22
 -31   3  -1    1.87    0.29
 -31   3  -1    1.98    0.43
  33  -3   1   37.07    1.29
  33  -3   1   36.68    1.07
 -33  -3  -1   36.06    1.26
 -33  -3  -1   37.58    1.41
  33   3   1   36.31    1.06
 -33   3  -1   36.48    1.14
 -33   3  -1   38.31    1.45
 -35  -3  -1   56.72    1.90
  35  -3   1   54.62    1.74
 -35  -3  -1   51.43    1.68
  35  -3   1   54.24    1.48
  35   3   1   53.84    1.48
 -35   3  -1   52.75    1.56
  35   3   1   51.07    1.86
 -35   3  -1   55.54    1.90
 -37  -3  -1    3.26    0.55
  37  -3   1    3.08    0.27
 -37  -3  -1    3.28    0.47
  37  -3   1    3.35    0.46
  37   3   1    3.38    0.30
 -37   3  -1    3.27    0.37
  37   3   1    3.16    0.58
 -37   3  -1    3.55    0.55
  39  -3   1   16.57    0.88
  39  -3   1   15.85    0.59
 -39  -3  -1   16.91    0.98
 -39  -3  -1   15.11    0.79
  39   3   1   15.75    0.59
 -39   3  -1   17.68    0.99
  39   3   1   15.10    0.94
 -39   3  -1   15.15    0.68
 -41  -3  -1   48.25    1.77
 -41  -3  -1   41.39    1.46
  41  -3   1   42.24    1.24
  41   3   1   37.90    1.62
  41   3   1   43.43    1.25
 -41   3  -1   41.75    1.34
 -41   3  -1   45.96    1.73
 -40  -4   1   36.12    1.50
 -40  -4   1   30.43    1.22
  40  -4  -1   32.50    1.03
  40   4  -1   32.54    1.03
 -40   4   1   35.40    1.36
 -40   4   1   34.70    1.48
 -40   4   1   31.43    1.10
 -38  -4   1   27.01    1.12
 -38  -4   1   34.69    1.43
 -38  -4   1   29.60    1.18
  38  -4  -1   33.16    1.41
  38  -4  -1   32.38    1.00
  38   4  -1   32.33    0.99
 -38   4   1   34.47    1.31
 -38   4   1   31.02    1.07
 -38   4   1   34.05    1.44
 -36  -4   1    0.99    0.30
  36  -4  -1    1.30    0.35
  36  -4  -1    0.85    0.18
 -36  -4   1    1.11    0.37
 -36  -4   1    0.98    0.28
 -36   4   1    0.96    0.35
 -36   4   1    1.09    0.23
 -36   4   1    1.02    0.26
  36   4  -1    0.80    0.19
 -34  -4   1   37.20    1.43
  34  -4  -1   34.76    1.05
  34  -4  -1   35.69    1.41
 -34  -4   1   33.78    1.24
 -34  -4   1   32.51    1.20
 -34   4   1   33.97    1.12
 -34   4   1   37.09    1.33
  34   4  -1   33.92    1.04
 -34   4   1   36.06    1.44
  32  -4  -1   56.98    1.92
 -32  -4   1   57.62    1.91
 -32  -4   1   54.09    1.73
  32  -4  -1   56.24    1.62
  32  -4  -1   55.67    1.54
  32   4  -1   54.20    1.53
 -32   4   1   53.83    1.60
 -32   4   1   58.38    1.82
 -32   4   1   56.38    1.93
 -30  -4   1    5.44    0.54
  30  -4  -1    5.53    0.32
 -30  -4   1    5.27    0.48
  30  -4  -1    5.48    0.52
  30  -4  -1    5.47    0.38
  30   4  -1    5.18    0.31
 -30   4   1    5.54    0.37
 -30   4   1    5.69    0.56
 -30   4   1    6.14    0.48
 -28  -4   1   34.36    1.19
  28  -4  -1   35.67    1.34
  28  -4  -1   36.89    1.12
 -28  -4   1   35.20    1.32
  28  -4  -1   35.21    1.03
  28   4  -1   35.15    1.01
 -28   4   1   35.18    1.09
 -28   4   1   34.67    1.35
 -28   4   1   36.48    1.25
 -26  -4   1   93.98    2.68
  26  -4  -1   99.84    2.88
  26  -4  -1   95.73    2.52
 -26  -4   1   98.98    2.84
  26  -4  -1  100.85    2.62
 -26   4   1   95.30    2.86
  26   4  -1   96.93    2.50
 -26   4   1   97.03    2.58
 -26   4   1  102.46    2.76
 -24  -4   1   47.61    1.49
  24  -4  -1   51.02    1.44
 -24  -4   1   49.11    1.62
  24  -4  -1   50.30    1.66
  24  -4  -1   48.71    1.35
 -24   4   1   51.53    1.55
 -24   4   1   49.20    1.66
 -24   4   1   48.64    1.40
  24   4  -1   49.13    1.33
 -22  -4   1    4.13    0.40
  22  -4  -1    4.53    0.26
  22  -4  -1    4.37    0.33
  22  -4  -1    4.08    0.42
 -22  -4   1    4.34    0.30
 -22  -4   1    4.60    0.39
 -22   4   1    4.56    0.30
  22   4  -1    3.99    0.24
 -22   4   1    3.66    0.43
 -22   4   1    4.43    0.36
 -20  -4   1  115.36    3.17
  20  -4  -1  118.54    3.02
  20  -4  -1  117.64    3.22
 -20  -4   1  112.18    3.48
 -20  -4   1  113.20    2.98
 -20  -4   1  116.80    3.05
  20  -4  -1  113.62    2.91
  20   4  -1  116.63    2.89
 -20   4   1  117.38    3.07
 -20   4   1  113.08    2.96
 -20   4   1  114.98    3.22
 -18  -4   1  142.37    3.72
 -18  -4   1  146.02    3.69
  18  -4  -1  146.03    3.62
  18  -4  -1  144.09    3.89
 -18  -4   1  143.38    3.85
 -18  -4   1  142.88    3.91
  18  -4  -1  146.10    3.72
 -18   4   1  150.44    3.76
 -18   4   1  142.67    3.89
 -18   4   1  145.00    3.66
  18   4  -1  146.27    3.60
 -16  -4   1    0.55    0.21
 -16  -4   1    0.71    0.20
  16  -4  -1    0.63    0.20
  16  -4  -1    0.70    0.12
 -16  -4   1    0.72    0.17
 -16  -4   1    0.94    0.15
  16  -4  -1    0.60    0.15
 -16   4   1    0.50    0.12
 -16   4   1    0.44    0.19
 -16   4   1    0.96    0.15
  16   4  -1    0.69    0.11
  16   4  -1    0.69    0.12
  14  -4  -1  103.80    2.62
 -14  -4   1   98.65    2.81
 -14  -4   1  107.07    2.63
 -14  -4   1  107.02    2.71
  14  -4  -1  105.51    2.71
  14  -4  -1  102.70    2.86
 -14  -4   1  105.88    2.89
  14   4  -1  102.53    2.60
 -14   4   1  106.25    2.66
 -14   4   1  102.00    2.71
 -14   4   1  100.81    2.85
  14   4  -1  106.05    2.63
 -12  -4   1   79.69    2.01
  12  -4  -1   77.92    2.22
 -12  -4   1   77.04    2.06
  12  -4  -1   78.22    1.99
 -12  -4   1   78.45    2.24
 -12  -4   1   75.88    2.18
  12  -4  -1   77.20    2.08
 -12   4   1   79.50    2.05
  12   4  -1   80.69    2.02
 -12   4   1   77.26    2.21
 -12   4   1   77.34    2.07
  12   4  -1   78.09    1.97
 -12   4   1   78.68    2.03
  10  -4  -1   44.81    1.41
  10  -4  -1   45.44    1.21
 -10  -4   1   46.60    1.44
 -10  -4   1   46.46    1.24
 -10  -4   1   45.78    1.27
 -10  -4   1   44.18    1.38
  10  -4  -1   45.01    1.30
  10   4  -1   46.41    1.20
 -10   4   1   45.07    1.20
 -10   4   1   45.81    1.25
 -10   4   1   45.03    1.41
  10   4  -1   47.95    1.19
  10   4  -1   46.94    1.24
 -10   4   1   46.33    1.25
 -10   4   1   46.72    1.29
  -8  -4   1   65.35    1.70
   8  -4  -1   63.19    1.74
  -8  -4   1   64.32    1.68
  -8  -4   1   65.65    1.88
   8  -4  -1   65.37    1.87
  -8  -4   1   62.13    1.84
  -8  -4   1   65.84    1.70
  -8   4   1   64.30    1.72
  -8   4   1   65.76    1.70
   8   4  -1   67.34    1.70
  -8   4   1   63.36    1.65
  -8   4   1   66.06    1.69
  -8   4   1   60.85    1.84
   8   4  -1   67.13    1.65
  -8   4   1   66.41    1.69
   8   4  -1   64.55    1.65
  -6  -4   1  292.21    7.26
  -6  -4   1  284.95    7.09
   6  -4  -1  292.93    7.17
  -6  -4   1  286.86    7.08
  -6  -4   1  291.59    7.09
   6  -4  -1  287.86    7.27
   6  -4  -1  283.79    7.13
  -6  -4   1  278.51    7.23
   6   4  -1  294.01    7.04
  -6   4   1  295.90    7.07
  -6   4   1  290.52    7.08
   6   4  -1  301.62    7.05
  -6   4   1  292.10    7.08
  -6   4   1  294.29    7.13
  -6   4   1  281.49    7.25
  -6   4   1  283.70    7.04
   4  -4  -1   50.66    1.39
  -4  -4   1   50.47    1.33
  -4  -4   1   51.26    1.36
  -4  -4   1   48.58    1.49
   4  -4  -1   48.68    1.50
  -4  -4   1   51.86    1.37
  -4  -4   1   51.09    1.49
   4   4  -1   53.27    1.31
  -4   4   1   47.50    1.48
  -4   4   1   51.54    1.34
  -4   4   1   52.13    1.33
   4   4  -1   50.28    1.30
   4   4  -1   52.22    1.29
  -4   4   1   50.02    1.33
  -4   4   1   49.65    1.30
   4   4  -1   49.16    1.49
   2  -4  -1   11.25    0.48
  -2  -4   1   11.67    0.42
   2  -4  -1    9.49    0.51
   2  -4  -1   11.09    0.42
  -2  -4   1   11.66    0.42
  -2  -4   1   10.19    0.52
   2  -4  -1   10.39    0.38
   2   4  -1   10.15    0.52
  -2   4   1   10.27    0.36
   2   4  -1   11.27    0.37
  -2   4   1   10.98    0.36
   2   4  -1   11.52    0.35
  -2   4   1   10.03    0.51
  -2   4   1   11.25    0.38
  -2   4   1   11.25    0.38
   2   4  -1   10.67    0.36
   0  -4  -1  196.42    5.24
   0  -4  -1  207.26    5.12
   0  -4  -1  205.79    5.21
   0  -4   1  213.90    5.15
   0  -4  -1  203.94    5.08
   0  -4   1  206.88    5.13
   0  -4   1  197.68    5.24
   0   4  -1  213.03    5.05
   0   4  -1  203.98    5.05
   0   4   1  208.26    5.05
   0   4   1  194.57    5.23
   0   4   1  210.89    5.07
   0   4  -1  212.70    5.07
   0   4   1  209.41    5.06
   0   4  -1  211.30    5.05
   0   4   1  214.18    5.08
   0   4  -1  203.44    5.26
  -2  -4  -1  151.34    4.07
  -2  -4  -1  159.98    4.06
   2  -4   1  163.89    3.98
   2  -4   1  152.37    4.08
   2  -4   1  156.74    3.96
  -2  -4  -1  158.00    3.91
  -2  -4  -1  158.20    3.94
   2   4   1  161.01    3.94
   2   4   1  163.53    3.90
  -2   4  -1  158.96    3.88
   2   4   1  159.21    3.89
  -2   4  -1  154.12    3.87
   2   4   1  156.62    3.87
   2   4   1  152.33    4.05
  -2   4  -1  157.28    3.88
   2   4   1  158.46    3.88
  -2   4  -1  162.82    3.90
  -2   4  -1  152.44    4.07
   4  -4   1    0.39    0.12
  -4  -4  -1    0.56    0.16
   4   4   1    0.48    0.10
   4   4   1    0.24    0.09
  -4   4  -1    0.41    0.09
   4   4   1    0.48    0.09
  -4   4  -1    0.42    0.10
  -6  -4  -1  118.57    3.26
   6  -4   1  122.94    3.30
   6  -4   1  124.14    3.17
  -6  -4  -1  117.06    3.15
  -6  -4  -1  124.66    3.12
  -6  -4  -1  124.67    3.13
  -6  -4  -1  124.03    3.28
   6   4   1  127.81    3.08
   6   4   1  128.82    3.08
  -6   4  -1  120.72    3.08
  -6   4  -1  119.83    3.29
   6   4   1  130.47    3.10
  -6   4  -1  125.21    3.11
   6   4   1  123.87    3.07
  -6   4  -1  126.86    3.11
   6   4   1  129.14    3.15
   8  -4   1  238.31    6.23
  -8  -4  -1  244.28    6.07
   8  -4   1  244.40    6.10
  -8  -4  -1  248.41    6.24
  -8  -4  -1  235.91    6.20
  -8  -4  -1  247.48    6.04
  -8   4  -1  238.57    6.23
  -8   4  -1  246.02    6.01
  -8   4  -1  243.55    6.04
   8   4   1  245.46    6.00
   8   4   1  253.66    6.01
   8   4   1  251.69    6.02
   8   4   1  252.15    6.00
   8   4   1  256.51    6.07
  10  -4   1   20.23    0.68
  10  -4   1   19.27    0.77
 -10  -4  -1   20.04    0.66
 -10  -4  -1   20.73    0.61
 -10  -4  -1   19.94    0.76
 -10  -4  -1   20.05    0.81
 -10   4  -1   20.18    0.80
  10   4   1   20.19    0.63
 -10   4  -1   20.12    0.62
  10   4   1   19.97    0.58
  12  -4   1   51.34    1.37
  12  -4   1   52.91    1.47
  12  -4   1   52.38    1.60
 -12  -4  -1   53.62    1.38
 -12  -4  -1   52.85    1.45
 -12  -4  -1   50.96    1.56
 -12  -4  -1   53.37    1.62
 -12   4  -1   50.97    1.60
  12   4   1   54.03    1.41
 -12   4  -1   52.90    1.42
  12   4   1   52.23    1.36
  14  -4   1  167.26    4.41
  14  -4   1  166.90    4.25
 -14  -4  -1  168.80    4.42
  14  -4   1  167.36    4.15
 -14  -4  -1  167.51    4.37
 -14  -4  -1  168.27    4.24
  14   4   1  170.17    4.13
 -14   4  -1  167.07    4.20
 -14   4  -1  165.58    4.42
  14   4   1  170.86    4.19
 -16  -4  -1   78.03    2.25
  16  -4   1   76.03    2.05
  16  -4   1   76.07    2.21
 -16  -4  -1   76.07    2.18
 -16  -4  -1   76.22    2.06
  16  -4   1   75.87    1.96
  16   4   1   78.06    1.99
  16   4   1   76.81    1.94
 -16   4  -1   75.53    2.00
 -16   4  -1   73.26    2.21
 -18  -4  -1    5.30    0.51
 -18  -4  -1    5.24    0.37
  18  -4   1    5.30    0.42
 -18  -4  -1    5.92    0.42
  18  -4   1    5.76    0.28
  18  -4   1    5.36    0.34
 -18   4  -1    5.16    0.31
 -18   4  -1    5.31    0.45
  18   4   1    5.52    0.25
  18   4   1    5.59    0.28
  20  -4   1   56.09    1.76
  20  -4   1   56.52    1.49
 -20  -4  -1   54.32    1.61
  20  -4   1   56.08    1.58
 -20  -4  -1   55.47    1.72
  20   4   1   56.38    1.46
 -20   4  -1   57.18    1.80
 -20   4  -1   54.59    1.54
 -22  -4  -1   75.00    2.22
  22  -4   1   73.25    1.94
  22  -4   1   74.09    2.03
  22  -4   1   76.13    2.26
 -22  -4  -1   73.61    2.09
  22   4   1   74.20    1.92
 -22   4  -1   72.63    2.01
 -22   4  -1   75.05    2.28
 -22   4  -1   78.58    2.49
 -24  -4  -1    1.25    0.33
  24  -4   1    1.25    0.30
  24  -4   1    1.78    0.25
 -24  -4  -1    1.94    0.35
  24  -4   1    1.34    0.17
 -24   4  -1    1.13    0.31
  24   4   1    1.27    0.16
 -24   4  -1    1.76    0.34
  26  -4   1   46.63    1.58
  26  -4   1   46.23    1.33
 -26  -4  -1   45.48    1.54
  26  -4   1   43.70    1.24
 -26  -4  -1   42.81    1.41
 -26   4  -1   44.48    1.59
  26   4   1   43.80    1.22
 -26   4  -1   47.20    1.50
 -26   4  -1   43.10    1.31
 -28  -4  -1   52.05    1.75
  28  -4   1   51.11    1.42
  28  -4   1   53.55    1.79
  28  -4   1   52.99    1.50
 -28  -4  -1   50.79    1.62
 -28   4  -1   53.70    1.69
 -28   4  -1   52.30    1.81
 -28   4  -1   50.96    1.50
  28   4   1   51.67    1.41
  30  -4   1   10.60    0.44
 -30  -4  -1   10.56    0.64
 -30  -4  -1   10.65    0.71
  30   4   1    9.89    0.43
 -30   4  -1   10.82    0.52
 -30   4  -1   10.72    0.74
 -30   4  -1   11.48    0.66
 -32  -4  -1   20.80    1.01
  32  -4   1   19.23    0.67
 -32  -4  -1   18.72    0.88
 -32   4  -1   20.97    0.95
  32   4   1   19.69    0.66
 -32   4  -1   19.10    0.75
 -32   4  -1   20.66    1.03
  34  -4   1   33.47    1.01
 -34  -4  -1   31.24    1.21
 -34  -4  -1   35.97    1.41
 -34   4  -1   36.11    1.42
 -34   4  -1   32.73    1.10
 -34   4  -1   36.07    1.44
  34   4   1   32.47    1.00
  34   4   1   30.83    1.36
  36  -4   1   13.81    0.72
 -36  -4  -1   16.80    0.95
  36  -4   1   15.72    0.58
 -36  -4  -1   15.16    0.81
 -36   4  -1   16.61    1.16
  36   4   1   14.02    0.91
 -36   4  -1   14.98    0.67
 -36   4  -1   16.70    0.96
  36   4   1   15.24    0.58
 -38  -4  -1    0.34    0.26
  38  -4   1    0.21    0.15
 -38  -4  -1    0.00    0.31
  38   4   1    0.03    0.15
 -38   4  -1    0.38    0.21
 -38   4  -1    0.37    0.34
  38   4   1    0.35    0.29
  37  -5  -1   11.24    0.50
 -37  -5   1   12.64    0.87
 -37  -5   1   10.50    0.69
 -37  -5   1    9.11    0.68
 -37   5   1   11.03    0.59
  37   5  -1   11.36    0.51
 -35  -5   1    5.86    0.60
  35  -5  -1    6.13    0.63
  35  -5  -1    6.17    0.38
 -35  -5   1    6.15    0.68
 -35  -5   1    6.62    0.58
 -35   5   1    6.58    0.47
  35   5  -1    6.14    0.39
 -35   5   1    6.25    0.68
 -33  -5   1   27.20    1.22
  33  -5  -1   26.25    1.20
 -33  -5   1   23.70    1.03
  33  -5  -1   25.50    0.92
  33  -5  -1   25.51    0.84
 -33   5   1   26.65    1.24
  33   5  -1   25.42    0.83
 -33   5   1   24.87    0.92
 -31  -5   1    8.60    0.68
  31  -5  -1    7.43    0.47
 -31  -5   1    7.19    0.59
  31  -5  -1    7.86    0.40
  31  -5  -1    8.01    0.64
  31   5  -1    7.43    0.39
 -31   5   1    8.68    0.69
 -31   5   1    7.79    0.48
  29  -5  -1    1.23    0.34
  29  -5  -1    1.31    0.23
 -29  -5   1    0.97    0.28
  29  -5  -1    1.18    0.19
 -29  -5   1    1.01    0.34
 -29   5   1    0.99    0.33
 -29   5   1    1.29    0.23
  29   5  -1    1.12    0.19
 -27  -5   1   15.99    0.86
  27  -5  -1   15.46    0.58
 -27  -5   1   15.79    0.76
  27  -5  -1   15.82    0.67
  27  -5  -1   16.13    0.86
 -27   5   1   15.67    0.65
 -27   5   1   16.45    0.89
  27   5  -1   15.67    0.57
 -25  -5   1   18.45    0.89
  25  -5  -1   17.40    0.71
 -25  -5   1   17.00    0.78
  25  -5  -1   18.46    0.90
  25  -5  -1   18.08    0.62
 -25   5   1   18.55    0.93
 -25   5   1   16.79    0.67
 -25   5   1   16.40    0.69
  25   5  -1   17.92    0.60
 -23  -5   1    4.13    0.53
 -23  -5   1    5.17    0.49
  23  -5  -1    4.67    0.38
  23  -5  -1    5.21    0.30
 -23  -5   1    4.91    0.46
  23  -5  -1    4.69    0.48
 -23   5   1    4.39    0.35
 -23   5   1    4.86    0.34
  23   5  -1    4.95    0.28
 -23   5   1    5.10    0.52
 -21  -5   1   19.36    0.88
  21  -5  -1   19.66    0.74
 -21  -5   1   17.83    0.71
 -21  -5   1   19.37    0.78
  21  -5  -1   19.62    0.91
  21  -5  -1   19.24    0.64
 -21   5   1   19.06    0.91
 -21   5   1   19.21    0.69
  21   5  -1   19.61    0.62
 -21   5   1   18.81    0.71
  19  -5  -1   46.64    1.57
 -19  -5   1   46.06    1.40
  19  -5  -1   46.40    1.37
  19  -5  -1   46.19    1.26
 -19  -5   1   42.22    1.35
 -19  -5   1   46.17    1.54
 -19   5   1   43.87    1.31
 -19   5   1   44.60    1.34
 -19   5   1   47.35    1.57
  19   5  -1   45.48    1.24
 -17  -5   1    7.98    0.47
  17  -5  -1    8.36    0.36
 -17  -5   1    8.12    0.54
  17  -5  -1    8.29    0.55
 -17  -5   1    7.60    0.44
  17  -5  -1    8.09    0.45
 -17   5   1    7.66    0.41
 -17   5   1    8.08    0.40
 -17   5   1    8.28    0.35
 -17   5   1    8.79    0.57
  17   5  -1    8.03    0.34
 -15  -5   1    5.86    0.43
  15  -5  -1    5.82    0.37
 -15  -5   1    5.63    0.45
  15  -5  -1    5.38    0.46
 -15  -5   1    6.03    0.31
  15   5  -1    5.71    0.28
 -15   5   1    5.49    0.32
 -15   5   1    5.29    0.47
 -15   5   1    5.39    0.29
 -15   5   1    5.66    0.34
 -15   5   1    5.76    0.33
  15   5  -1    5.75    0.31
 -13  -5   1   79.12    2.00
  13  -5  -1   73.69    2.06
 -13  -5   1   76.41    2.35
  13  -5  -1   76.50    2.25
 -13  -5   1   75.66    2.21
  13   5  -1   73.43    1.94
 -13   5   1   77.06    2.01
  13   5  -1   75.51    2.00
 -13   5   1   75.06    1.95
 -13   5   1   75.69    2.02
 -13   5   1   74.68    2.00
 -13   5   1   74.55    2.23
 -11  -5   1   37.02    1.30
 -11  -5   1   37.91    1.08
  11  -5  -1   35.87    1.13
 -11  -5   1   37.34    1.28
  11  -5  -1   38.11    1.29
 -11   5   1   38.37    1.08
  11   5  -1   36.25    1.02
 -11   5   1   36.66    1.08
 -11   5   1   38.31    1.29
 -11   5   1   37.50    1.02
  11   5  -1   37.13    1.08
 -11   5   1   37.67    1.09
   9  -5  -1    0.85    0.17
  -9  -5   1    0.77    0.23
  -9  -5   1    0.94    0.24
  -9  -5   1    0.87    0.15
   9  -5  -1    1.12    0.27
   9   5  -1    1.15    0.20
  -9   5   1    1.02    0.18
  -9   5   1    0.79    0.14
  -9   5   1    1.13    0.19
   9   5  -1    0.84    0.15
  -9   5   1    0.92    0.25
  -9   5   1    1.02    0.16
   9   5  -1    0.87    0.13
  -7  -5   1   36.80    1.22
  -7  -5   1   35.91    1.24
   7  -5  -1   34.25    1.07
   7  -5  -1   35.80    1.23
  -7  -5   1   34.81    1.04
  -7   5   1   35.78    1.00
   7   5  -1   35.41    1.04
  -7   5   1   35.71    1.02
  -7   5   1   35.85    1.02
  -7   5   1   35.32    1.22
   7   5  -1   35.65    0.97
   7   5  -1   35.37    0.98
  -7   5   1   33.98    0.97
   5  -5  -1   92.42    2.51
  -5  -5   1   95.64    2.50
  -5  -5   1   96.37    2.49
   5  -5  -1   97.62    2.70
  -5  -5   1   94.26    2.66
  -5  -5   1   95.81    2.68
  -5   5   1   96.73    2.46
  -5   5   1   94.62    2.67
   5   5  -1   96.78    2.42
   5   5  -1  100.60    2.43
  -5   5   1   93.88    2.41
  -5   5   1   93.76    2.45
  -5   5   1   95.54    2.44
   3  -5  -1   10.06    0.54
   3  -5  -1   10.38    0.59
  -3  -5   1   10.39    0.58
  -3  -5   1   10.81    0.45
  -3  -5   1   10.34    0.58
  -3  -5   1   10.03    0.44
   3  -5  -1   10.39    0.45
   3   5  -1   10.48    0.56
  -3   5   1   10.12    0.41
  -3   5   1   10.28    0.39
   3   5  -1   10.46    0.39
  -3   5   1   10.24    0.40
  -3   5   1    9.99    0.37
  -3   5   1   10.02    0.56
   3   5  -1    9.84    0.37
  -1  -5   1   38.42    1.29
  -1  -5   1   38.48    1.14
   1  -5  -1   37.88    1.13
   1  -5  -1   37.95    1.29
   1  -5  -1   38.81    1.24
  -1  -5   1   37.99    1.13
  -1   5   1   38.06    1.04
   1   5  -1   38.10    1.05
  -1   5   1   38.32    1.28
  -1   5   1   38.71    1.08
  -1   5   1   40.05    1.08
   1   5  -1   38.76    1.07
  -1   5   1   39.47    1.06
   1   5  -1   39.14    1.30
   1  -5   1   69.89    1.94
   1  -5   1   72.80    2.12
  -1  -5  -1   72.27    1.93
  -1  -5  -1   73.62    2.12
  -1  -5  -1   70.99    2.06
  -1  -5  -1   69.68    1.92
   1  -5   1   72.96    1.97
   1   5   1   74.27    1.86
  -1   5  -1   72.13    2.11
   1   5   1   71.43    1.85
   1   5   1   71.23    2.09
  -1   5  -1   70.69    1.85
  -1   5  -1   73.18    1.88
   1   5   1   72.54    1.88
  -1   5  -1   74.98    1.90
   1   5   1   72.17    1.95
  -3  -5  -1   21.61    0.75
   3  -5   1   21.55    0.74
  -3  -5  -1   21.64    0.72
   3  -5   1   22.33    0.77
   3  -5   1   21.25    0.88
  -3  -5  -1   21.41    0.86
  -3  -5  -1   20.81    0.82
  -3  -5  -1   21.89    0.88
  -3   5  -1   21.23    0.65
  -3   5  -1   21.71    0.67
   3   5   1   21.87    0.72
  -3   5  -1   21.66    0.88
   3   5   1   24.06    0.70
  -3   5  -1   21.66    0.65
   3   5   1   21.88    0.67
   3   5   1   22.30    0.64
  -5  -5  -1    5.98    0.49
   5  -5   1    6.02    0.38
  -5  -5  -1    6.86    0.46
   5  -5   1    6.33    0.36
  -5  -5  -1    6.24    0.34
   5  -5   1    6.41    0.47
  -5  -5  -1    5.67    0.33
   5   5   1    6.71    0.28
  -5   5  -1    6.26    0.47
   5   5   1    6.30    0.35
  -5   5  -1    6.67    0.31
  -5   5  -1    6.00    0.29
   5   5   1    6.60    0.30
  -5   5  -1    6.42    0.29
  -7  -5  -1   36.10    1.21
   7  -5   1   36.09    1.23
   7  -5   1   34.24    1.11
  -7  -5  -1   34.85    1.22
  -7  -5  -1   34.87    1.04
  -7  -5  -1   35.23    1.03
   7  -5   1   36.33    1.09
   7   5   1   34.44    0.96
  -7   5  -1   35.31    0.99
  -7   5  -1   35.89    1.23
  -7   5  -1   34.99    0.98
   7   5   1   36.08    0.99
   7   5   1   35.94    1.05
  -7   5  -1   35.34    1.01
  -7   5  -1   34.41    1.01
   9  -5   1   40.58    1.22
  -9  -5  -1   39.74    1.37
  -9  -5  -1   39.61    1.18
  -9  -5  -1   40.93    1.34
   9  -5   1   41.12    1.36
   9  -5   1   39.44    1.26
  -9  -5  -1   40.96    1.15
  -9   5  -1   42.07    1.38
  -9   5  -1   40.24    1.10
   9   5   1   41.08    1.17
  -9   5  -1   40.07    1.14
  -9   5  -1   40.61    1.14
   9   5   1   40.61    1.09
 -11  -5  -1    0.82    0.16
  11  -5   1    0.91    0.25
 -11  -5  -1    0.77    0.18
  11  -5   1    0.76    0.18
 -11  -5  -1    0.83    0.23
 -11   5  -1    0.79    0.14
  11   5   1    1.12    0.20
  11   5   1    0.92    0.13
 -11   5  -1    0.87    0.26
 -11   5  -1    1.15    0.20
 -11   5  -1    1.15    0.15
  13  -5   1   43.47    1.30
  13  -5   1   44.97    1.47
 -13  -5  -1   43.91    1.43
 -13  -5  -1   42.01    1.27
 -13   5  -1   43.59    1.24
  13   5   1   43.14    1.17
 -13   5  -1   41.73    1.23
 -13   5  -1   43.17    1.18
 -13   5  -1   45.34    1.48
  13   5   1   42.35    1.23
 -15  -5  -1   39.39    1.33
  15  -5   1   39.34    1.35
 -15  -5  -1   36.80    1.17
  15  -5   1   37.72    1.17
  15   5   1   37.06    1.10
 -15   5  -1   37.54    1.12
 -15   5  -1   38.65    1.35
  15   5   1   37.50    1.04
 -17  -5  -1    5.73    0.44
  17  -5   1    6.88    0.41
  17  -5   1    6.86    0.52
 -17  -5  -1    7.02    0.51
  17   5   1    6.43    0.34
 -17   5  -1    6.53    0.37
  17   5   1    6.77    0.30
 -17   5  -1    6.87    0.54
 -19  -5  -1   15.32    0.75
  19  -5   1   14.64    0.62
 -19  -5  -1   13.91    0.65
  19  -5   1   15.39    0.77
  19   5   1   14.79    0.50
 -19   5  -1   15.74    0.81
 -19   5  -1   14.32    0.57
  21  -5   1   63.56    1.97
 -21  -5  -1   60.93    1.92
  21  -5   1   58.46    1.72
 -21  -5  -1   58.13    1.77
 -21   5  -1   62.29    1.98
 -21   5  -1   56.44    1.67
  21   5   1   58.62    1.58
 -23  -5  -1    9.71    0.60
  23  -5   1   11.73    0.46
  23  -5   1   11.19    0.53
 -23  -5  -1   11.26    0.69
  23  -5   1   11.28    0.71
 -23   5  -1   12.20    0.52
 -23   5  -1   10.63    0.74
  23   5   1   11.35    0.43
 -25  -5  -1    4.77    0.51
  25  -5   1    4.12    0.36
  25  -5   1    4.23    0.29
  25  -5   1    4.63    0.50
 -25  -5  -1    3.47    0.45
 -25   5  -1    3.75    0.34
  25   5   1    3.89    0.27
 -25   5  -1    4.96    0.55
  27  -5   1   26.02    0.83
 -27  -5  -1   24.55    1.02
  27  -5   1   27.07    0.93
 -27  -5  -1   28.43    1.17
 -27   5  -1   25.30    0.91
 -27   5  -1   28.60    1.22
  27   5   1   26.11    0.82
 -29  -5  -1   14.75    0.79
  29  -5   1   16.73    0.68
 -29  -5  -1   16.58    0.90
  29  -5   1   15.69    0.58
  29  -5   1   15.16    0.77
  29   5   1   15.77    0.57
 -29   5  -1   16.39    0.94
 -29   5  -1   15.35    0.67
 -31  -5  -1    0.20    0.29
  31  -5   1    0.19    0.14
 -31  -5  -1    0.44    0.26
  31  -5   1    0.47    0.24
 -31   5  -1    0.48    0.21
 -31   5  -1    0.19    0.30
  31   5   1    0.11    0.15
 -33  -5  -1    7.97    0.64
 -33  -5  -1    9.74    0.75
  33  -5   1    6.68    0.56
  33  -5   1    8.15    0.41
 -33   5  -1    9.67    0.76
 -33   5  -1    7.96    0.51
  33   5   1    8.36    0.42
  35  -5   1   24.82    0.82
  35  -5   1   23.06    1.01
 -35  -5  -1   27.00    1.25
 -35  -5  -1   22.92    1.06
  35   5   1   25.17    0.82
 -35   5  -1   24.01    0.92
 -35   5  -1   26.59    1.27
 -32   6   1    4.63    0.45
  30  -6  -1    1.57    0.40
 -30  -6   1    1.53    0.42
  30  -6  -1    1.71    0.27
 -30   6   1    1.44    0.43
 -30   6   1    1.67    0.28
 -30   6   1    1.62    0.24
 -30   6   1    1.24    0.25
  30   6  -1    1.70    0.23
  28  -6  -1    0.17    0.19
  28  -6  -1    0.41    0.28
 -28  -6   1    0.17    0.30
 -28   6   1    0.12    0.17
  28   6  -1    0.29    0.17
 -28   6   1    0.32    0.17
 -28   6   1    0.36    0.31
 -28   6   1    0.19    0.20
  26  -6  -1    0.95    0.33
  26  -6  -1    0.60    0.21
 -26  -6   1    0.98    0.35
  26   6  -1    0.62    0.17
 -26   6   1    0.97    0.34
 -26   6   1    0.44    0.20
 -26   6   1    0.77    0.23
 -26   6   1    0.85    0.20
  24  -6  -1    1.53    0.43
 -24  -6   1    1.37    0.37
  24  -6  -1    0.94    0.23
 -24   6   1    1.29    0.21
 -24   6   1    1.12    0.24
 -24   6   1    1.16    0.23
  24   6  -1    1.23    0.19
 -24   6   1    1.50    0.38
 -22  -6   1    0.40    0.24
  22  -6  -1    0.46    0.27
  22  -6  -1    0.47    0.21
 -22  -6   1    0.54    0.28
 -22   6   1    0.47    0.17
  22   6  -1    0.53    0.16
 -22   6   1    0.36    0.27
 -22   6   1    0.32    0.17
 -22   6   1    0.40    0.19
 -22   6   1    0.43    0.19
 -20  -6   1    0.70    0.27
  20  -6  -1    1.62    0.40
 -20  -6   1    1.61    0.40
  20  -6  -1    1.45    0.25
 -20   6   1    0.88    0.22
 -20   6   1    1.27    0.19
 -20   6   1    1.16    0.32
  20   6  -1    1.34    0.19
 -18  -6   1    4.12    0.43
  18  -6  -1    5.14    0.40
 -18  -6   1    5.55    0.53
 -18   6   1    6.15    0.55
 -18   6   1    5.23    0.31
  18   6  -1    5.25    0.30
 -18   6   1    4.52    0.36
 -18   6   1    4.42    0.37
 -18   6   1    4.15    0.36
  16  -6  -1    0.82    0.21
 -16  -6   1    0.60    0.25
 -16  -6   1    0.88    0.28
  16  -6  -1    1.03    0.31
 -16   6   1    0.62    0.16
 -16   6   1    1.15    0.31
  16   6  -1    0.83    0.16
 -16   6   1    0.83    0.18
 -16   6   1    0.90    0.16
 -16   6   1    0.71    0.19
 -14  -6   1    2.80    0.28
  14  -6  -1    2.50    0.41
 -14  -6   1    3.01    0.41
  14  -6  -1    2.18    0.31
 -14   6   1    1.76    0.27
 -14   6   1    2.76    0.25
  14   6  -1    2.32    0.23
 -14   6   1    1.95    0.29
 -14   6   1    2.78    0.42
 -14   6   1    2.51    0.31
 -12  -6   1    7.51    0.55
  12  -6  -1    6.69    0.55
 -12  -6   1    6.55    0.37
  12  -6  -1    6.47    0.42
  12   6  -1    6.41    0.32
 -12   6   1    5.78    0.39
 -12   6   1    6.61    0.33
 -12   6   1    5.53    0.35
 -12   6   1    7.22    0.56
  10  -6  -1    1.97    0.38
 -10  -6   1    2.62    0.39
  10  -6  -1    1.79    0.29
 -10  -6   1    1.83    0.26
  10   6  -1    2.38    0.22
 -10   6   1    2.07    0.24
  10   6  -1    1.42    0.26
 -10   6   1    2.11    0.23
 -10   6   1    1.98    0.26
 -10   6   1    2.40    0.41
   8  -6  -1    0.49    0.24
  -8  -6   1    0.63    0.25
  -8  -6   1    0.39    0.17
   8  -6  -1    0.51    0.18
  -8   6   1    0.44    0.16
   8   6  -1    0.38    0.18
  -8   6   1    0.89    0.28
  -8   6   1    0.40    0.14
  -8   6   1    0.52    0.14
   8   6  -1    0.54    0.14
   6  -6  -1    2.47    0.30
   6  -6  -1    2.80    0.42
  -6  -6   1    2.99    0.29
   6  -6  -1    1.97    0.31
  -6   6   1    1.78    0.26
   6   6  -1    2.75    0.23
  -6   6   1    2.91    0.40
  -6   6   1    1.71    0.23
  -6   6   1    2.31    0.23
   6   6  -1    1.98    0.27
  -4  -6   1    6.41    0.39
   4  -6  -1    6.50    0.54
   4  -6  -1    6.37    0.40
   4  -6  -1    5.74    0.41
  -4  -6   1    6.87    0.52
   4   6  -1    5.98    0.40
  -4   6   1    6.33    0.35
   4   6  -1    6.73    0.33
  -4   6   1    5.83    0.36
   4   6  -1    6.39    0.32
  -4   6   1    7.01    0.53
  -4   6   1    6.40    0.32
   2  -6  -1    1.20    0.30
   2  -6  -1    1.13    0.21
  -2  -6   1    0.75    0.19
  -2  -6   1    1.27    0.34
   2   6  -1    0.99    0.16
  -2   6   1    1.32    0.33
  -2   6   1    0.94    0.17
   2   6  -1    1.00    0.16
  -2   6   1    0.97    0.21
   2   6  -1    1.02    0.27
  -2   6   1    0.91    0.15
   0  -6   1   11.63    0.53
   0  -6   1   11.05    0.53
   0  -6   1   12.41    0.69
   0  -6  -1   12.93    0.70
   0  -6  -1   12.18    0.53
   0   6   1   12.27    0.65
   0   6  -1   12.05    0.45
   0   6   1   11.34    0.48
   0   6  -1   12.31    0.68
   0   6  -1   11.36    0.47
   0   6   1   11.50    0.44
   0   6   1   10.10    0.53
   2  -6   1    1.59    0.27
  -2  -6  -1    1.53    0.26
   2  -6   1    1.32    0.22
   2  -6   1    1.62    0.37
  -2   6  -1    1.31    0.18
  -2   6  -1    1.52    0.36
  -2   6  -1    1.21    0.18
   2   6   1    1.12    0.19
   2   6   1    1.23    0.24
   2   6   1    1.62    0.20
   4  -6   1    0.62    0.26
  -4  -6  -1    0.34    0.17
  -4  -6  -1    0.94    0.27
   4  -6   1    0.25    0.18
   4  -6   1    0.55    0.18
   4   6   1    0.16    0.14
  -4   6  -1    0.54    0.15
  -4   6  -1    0.37    0.14
  -4   6  -1    0.43    0.24
   4   6   1    0.41    0.18
   4   6   1    0.61    0.13
   6  -6   1    0.98    0.21
  -6  -6  -1    1.59    0.25
   6  -6   1    0.93    0.22
  -6   6  -1    1.35    0.18
  -6   6  -1    1.18    0.19
   6   6   1    1.53    0.20
   6   6   1    1.10    0.22
   6   6   1    1.31    0.22
   8  -6   1    5.18    0.42
  -8  -6  -1    7.15    0.54
   8  -6   1    6.03    0.40
   8  -6   1    7.09    0.54
  -8  -6  -1    5.90    0.37
  -8   6  -1    6.51    0.33
  -8   6  -1    5.28    0.35
   8   6   1    5.18    0.38
   8   6   1    5.60    0.32
   8   6   1    6.25    0.30
  -8   6  -1    5.71    0.36
  10  -6   1    2.89    0.41
 -10  -6  -1    2.95    0.41
  10  -6   1    2.23    0.31
 -10   6  -1    2.72    0.43
  10   6   1    2.57    0.23
 -10   6  -1    2.81    0.28
 -10   6  -1    2.70    0.25
  10   6   1    2.54    0.29
 -10   6  -1    2.41    0.26
  12  -6   1    1.17    0.24
 -12  -6  -1    1.67    0.37
  12  -6   1    1.26    0.26
  12  -6   1    1.27    0.36
 -12   6  -1    1.84    0.24
  12   6   1    1.82    0.26
 -12   6  -1    1.65    0.23
 -12   6  -1    1.44    0.38
  12   6   1    1.71    0.21
 -12   6  -1    1.75    0.26
  14  -6   1    3.29    0.39
  14  -6   1    4.98    0.49
  14  -6   1    4.27    0.37
 -14  -6  -1    4.60    0.48
 -14   6  -1    4.57    0.30
 -14   6  -1    3.69    0.31
  14   6   1    4.05    0.27
 -14   6  -1    3.26    0.33
 -14   6  -1    5.20    0.51
  14   6   1    3.10    0.31
  16  -6   1   11.38    0.64
 -16  -6  -1   12.91    0.74
  16  -6   1   13.31    0.76
  16  -6   1   12.11    0.59
 -16   6  -1   12.64    0.49
 -16   6  -1   12.92    0.76
 -16   6  -1   11.08    0.54
 -16   6  -1   11.99    0.52
  16   6   1   12.68    0.47
  18  -6   1    0.16    0.17
 -18  -6  -1    0.17    0.25
  18  -6   1    0.20    0.20
  18  -6   1    0.00    0.22
 -18   6  -1    0.20    0.15
  18   6   1    0.20    0.12
 -18   6  -1    0.16    0.16
 -18   6  -1    0.10    0.25
 -20  -6  -1    5.85    0.56
  20  -6   1    5.17    0.53
 -20  -6  -1    4.48    0.58
  20  -6   1    4.74    0.40
  20  -6   1    3.87    0.46
 -20   6  -1    5.36    0.34
  20   6   1    5.14    0.30
 -20   6  -1    5.85    0.58
 -20   6  -1    4.13    0.38
  22  -6   1    5.11    0.41
 -22  -6  -1    5.66    0.57
  22  -6   1    3.98    0.47
 -22  -6  -1    4.27    0.50
  22   6   1    5.08    0.31
 -22   6  -1    4.46    0.39
 -22   6  -1    5.13    0.35
 -22   6  -1    5.52    0.59
 -24  -6  -1    0.79    0.29
 -24  -6  -1    1.20    0.36
  24  -6   1    1.14    0.24
  24  -6   1    1.16    0.29
 -24   6  -1    0.93    0.20
 -24   6  -1    1.22    0.38
 -24   6  -1    1.21    0.24
  24   6   1    1.25    0.19
  26  -6   1    1.44    0.32
 -26  -6  -1    1.51    0.33
 -26  -6  -1    2.42    0.49
  26  -6   1    1.79    0.28
 -26   6  -1    1.60    0.27
  26   6   1    2.03    0.26
 -26   6  -1    2.44    0.51
 -26   6  -1    2.22    0.30
 -28  -6  -1    1.94    0.49
 -28  -6  -1    1.46    0.34
  28  -6   1    0.92    0.29
  28  -6   1    1.76    0.28
 -28   6  -1    1.87    0.51
  28   6   1    1.68    0.22
 -28   6  -1    1.53    0.28
 -30  -6  -1    1.22    0.32
 -30  -6  -1    1.37    0.44
  30  -6   1    1.47    0.33
  30  -6   1    1.51    0.26
  30   6   1    1.50    0.22
 -30   6  -1    1.88    0.53
 -30   6  -1    1.31    0.26
  23  -7  -1    0.23    0.28
  23  -7  -1    0.19    0.23
  23  -7  -1    0.09    0.20
 -23  -7   1    0.15    0.30
 -23   7   1    0.15    0.19
 -23   7   1    0.25    0.17
 -23   7   1    0.38    0.18
  23   7  -1    0.15    0.17
 -23   7   1    0.26    0.29
 -21  -7   1    1.30    0.39
  21  -7  -1    1.17    0.25
 -21  -7   1    1.22    0.34
  21  -7  -1    1.35    0.38
  21  -7  -1    1.28    0.30
 -21   7   1    1.04    0.23
 -21   7   1    1.35    0.22
 -21   7   1    1.12    0.25
  21   7  -1    1.27    0.21
 -21   7   1    2.04    0.48
 -19  -7   1    4.51    0.58
  19  -7  -1    3.95    0.47
 -19  -7   1    4.18    0.48
  19  -7  -1    4.43    0.58
  19  -7  -1    4.39    0.41
 -19   7   1    3.57    0.37
 -19   7   1    3.80    0.40
 -19   7   1    4.23    0.55
 -19   7   1    4.35    0.33
  19   7  -1    4.49    0.32
  17  -7  -1    0.97    0.24
  17  -7  -1    0.83    0.34
  17  -7  -1    0.83    0.26
 -17  -7   1    0.98    0.36
 -17  -7   1    1.19    0.33
 -17   7   1    0.82    0.20
  17   7  -1    1.10    0.19
 -17   7   1    0.96    0.20
 -17   7   1    1.15    0.23
 -17   7   1    1.03    0.35
  15  -7  -1    1.23    0.25
  15  -7  -1    1.02    0.35
 -15  -7   1    1.00    0.35
  15  -7  -1    0.88    0.26
 -15  -7   1    0.78    0.31
 -15   7   1    1.14    0.36
 -15   7   1    1.03    0.23
  15   7  -1    0.99    0.19
 -15   7   1    0.98    0.20
 -15   7   1    0.99    0.20
 -13  -7   1    2.69    0.48
  13  -7  -1    2.39    0.48
  13  -7  -1    2.94    0.36
  13  -7  -1    2.20    0.40
 -13  -7   1    2.71    0.44
 -13   7   1    2.14    0.34
  13   7  -1    2.85    0.28
 -13   7   1    1.96    0.31
 -13   7   1    2.55    0.28
 -13   7   1    2.64    0.48
  11  -7  -1    5.11    0.42
  11  -7  -1    4.67    0.46
  11  -7  -1    5.54    0.60
 -11  -7   1    5.43    0.40
 -11  -7   1    5.41    0.58
 -11  -7   1    5.21    0.51
 -11   7   1    5.31    0.34
 -11   7   1    5.49    0.57
  11   7  -1    5.38    0.50
 -11   7   1    4.70    0.39
  11   7  -1    5.74    0.34
   9  -7  -1    0.15    0.27
   9  -7  -1    0.05    0.17
  -9  -7   1    0.16    0.25
  -9  -7   1   -0.15    0.16
   9  -7  -1   -0.24    0.17
  -9   7   1    0.03    0.25
   9   7  -1   -0.08    0.18
   9   7  -1    0.18    0.14
  -9   7   1    0.04    0.17
  -9   7   1    0.20    0.16
  -9   7   1   -0.03    0.20
   7  -7  -1    1.29    0.25
   7  -7  -1    1.26    0.25
   7  -7  -1    1.02    0.36
  -7  -7   1    1.37    0.36
  -7  -7   1    1.12    0.23
   7   7  -1    0.98    0.25
  -7   7   1    0.87    0.22
   7   7  -1    1.15    0.19
  -7   7   1    0.82    0.32
  -7   7   1    1.05    0.20
  -7   7   1    0.89    0.28
  -5  -7   1    1.30    0.24
   5  -7  -1    1.07    0.23
   5  -7  -1    0.87    0.35
  -5  -7   1    0.95    0.33
  -5   7   1    1.13    0.28
   5   7  -1    1.19    0.19
  -5   7   1    1.04    0.20
  -5   7   1    1.03    0.33
   5   7  -1    0.84    0.26
  -5   7   1    0.89    0.21
  -3  -7   1    1.79    0.45
  -3  -7   1    1.54    0.26
   3  -7  -1    1.62    0.40
   3  -7  -1    1.67    0.27
  -3   7   1    1.49    0.21
  -3   7   1    1.57    0.29
  -3   7   1    1.97    0.40
   3   7  -1    1.77    0.25
  -3   7   1    1.71    0.25
   3   7  -1    1.61    0.27
  -1  -7   1    2.49    0.34
   1  -7  -1    2.17    0.48
   1  -7  -1    3.14    0.35
  -1  -7   1    2.40    0.47
  -1   7   1    2.44    0.27
  -1   7   1    2.28    0.37
  -1   7   1    2.46    0.30
   1   7  -1    2.63    0.36
   1   7  -1    2.70    0.27
   1  -7   1    6.94    0.45
   1  -7   1    6.47    0.62
  -1  -7  -1    6.46    0.62
  -1  -7  -1    6.85    0.44
  -1   7  -1    6.25    0.56
   1   7   1    6.41    0.39
  -1   7  -1    6.45    0.46
  -1   7  -1    5.54    0.47
  -1   7  -1    6.37    0.36
   1   7   1    6.04    0.47
   1   7   1    6.38    0.35
  -3  -7  -1    1.49    0.38
   3  -7   1    1.36    0.25
   3  -7   1    1.26    0.25
  -3  -7  -1    1.62    0.26
   3  -7   1    1.45    0.39
  -3   7  -1    1.81    0.43
   3   7   1    1.46    0.20
  -3   7  -1    1.06    0.20
   3   7   1    1.49    0.27
   3   7   1    1.18    0.22
  -3   7  -1    1.25    0.21
   5  -7   1    0.31    0.29
   5  -7   1    0.27    0.19
  -5  -7  -1    0.33    0.29
   5  -7   1    0.07    0.19
  -5  -7  -1    0.21    0.19
   5   7   1    0.37    0.21
  -5   7  -1    0.51    0.17
  -5   7  -1    0.36    0.29
  -5   7  -1    0.24    0.16
   5   7   1    0.25    0.15
   7  -7   1    6.19    0.62
  -7  -7  -1    5.88    0.60
  -7  -7  -1    6.35    0.42
   7  -7   1    6.53    0.49
   7  -7   1    5.75    0.45
  -7   7  -1    5.78    0.60
   7   7   1    5.82    0.44
  -7   7  -1    5.99    0.40
   7   7   1    5.83    0.34
  -7   7  -1    5.73    0.36
   9  -7   1    5.30    0.59
  -9  -7  -1    5.64    0.60
   9  -7   1    4.98    0.46
   9  -7   1    4.91    0.43
  -9   7  -1    5.23    0.35
   9   7   1    5.30    0.32
   9   7   1    4.56    0.41
  -9   7  -1    4.98    0.38
  -9   7  -1    5.14    0.58
  11  -7   1    0.77    0.33
  11  -7   1    0.60    0.25
  11  -7   1    0.54    0.22
 -11  -7  -1    0.76    0.32
 -11   7  -1    0.80    0.20
  11   7   1    0.84    0.23
 -11   7  -1    0.63    0.19
  11   7   1    1.06    0.18
 -11   7  -1    0.58    0.31
  13  -7   1    6.15    0.52
 -13  -7  -1    6.30    0.61
  13  -7   1    5.98    0.46
  13  -7   1    5.95    0.62
  13   7   1    6.41    0.35
 -13   7  -1    5.89    0.37
 -13   7  -1    6.01    0.62
  13   7   1    5.73    0.47
 -13   7  -1    6.06    0.42
  15  -7   1    0.38    0.20
  15  -7   1    0.20    0.20
 -15  -7  -1    0.14    0.27
  15  -7   1    0.23    0.46
 -15   7  -1    0.11    0.17
 -15   7  -1    0.17    0.29
 -15   7  -1    0.10    0.18
  15   7   1    0.15    0.15
  17  -7   1    0.49    0.24
  17  -7   1    0.68    0.23
 -17  -7  -1    0.58    0.34
 -17  -7  -1    0.42    0.28
  17   7   1    0.50    0.17
 -17   7  -1    0.59    0.18
 -17   7  -1    0.62    0.25
 -17   7  -1    0.57    0.21
 -17   7  -1    0.61    0.31
 -19  -7  -1    1.10    0.35
  19  -7   1    1.16    0.26
  19  -7   1    1.16    0.30
 -19  -7  -1    1.41    0.39
 -19   7  -1    1.99    0.29
 -19   7  -1    1.37    0.39
 -19   7  -1    1.14    0.22
  19   7   1    1.79    0.26
 -19   7  -1    1.15    0.24
  21  -7   1    3.57    0.40
  21  -7   1    3.96    0.48
 -21  -7  -1    3.81    0.57
 -21   7  -1    2.97    0.36
 -21   7  -1    3.97    0.57
 -21   7  -1    2.93    0.38
  21   7   1    3.99    0.31
 -21   7  -1    3.81    0.34
  -8  -8   1    1.07    0.34
   8   8  -1    0.97    0.37
  -8   8   1    0.73    0.28
  -8   8   1    1.17    0.23
   8   8  -1    1.23    0.23
  -8   8   1    1.16    0.25
  -6  -8   1   19.67    0.95
  -6  -8   1   22.94    0.86
   6  -8  -1   22.30    0.88
  -6  -8   1   23.42    1.16
   6  -8  -1   23.14    1.16
  -6   8   1   21.06    0.73
  -6   8   1   19.82    0.91
   6   8  -1   21.45    0.74
  -6   8   1   20.97    0.80
   6   8  -1   19.98    0.85
   4  -8  -1   12.86    0.90
  -4  -8   1   12.61    0.62
  -4  -8   1   12.99    0.87
   4  -8  -1   12.91    0.64
  -4  -8   1   11.04    0.72
   4   8  -1   11.53    0.63
  -4   8   1   11.36    0.57
   4   8  -1   12.05    0.52
  -4   8   1   11.58    0.66
  -4   8   1   12.04    0.52
   2  -8  -1    1.10    0.26
  -2  -8   1    0.95    0.24
  -2  -8   1    0.92    0.39
   2  -8  -1    0.82    0.39
  -2   8   1    0.76    0.27
  -2   8   1    0.50    0.19
   2   8  -1    0.92    0.27
   2   8  -1    0.63    0.21
   0  -8   1   13.87    0.66
   0  -8   1   13.23    0.90
   0  -8  -1   13.42    0.91
   0  -8  -1   13.57    0.65
   0   8  -1   12.78    0.55
   0   8   1   12.61    0.54
   0   8  -1   12.23    0.68
   0   8   1   12.20    0.68
  -2  -8  -1   16.33    0.71
   2  -8   1   16.19    0.97
  -2  -8  -1   16.84    1.00
   2  -8   1   16.02    0.73
  -2   8  -1   14.33    0.73
  -2   8  -1   15.22    0.61
   2   8   1   14.46    0.72
   2   8   1   14.91    0.59
   4  -8   1    1.12    0.41
  -4  -8  -1    0.81    0.39
  -4  -8  -1    1.12    0.24
   4  -8   1    0.82    0.24
  -4   8  -1    0.68    0.27
   4   8   1    0.71    0.26
  -4   8  -1    0.66    0.20
   4   8   1    0.44    0.19
  -6  -8  -1   14.02    0.92
   6  -8   1   12.95    0.66
  -6   8  -1   12.98    0.55
  -6   8  -1   13.31    0.84
  -6   8  -1   12.82    0.69
   6   8   1   12.79    0.54
   6   8   1   12.84    0.66
 -46   0   2   33.48    1.22
  46   0  -2   35.25    1.07
 -46   0   2   39.03    1.58
  46   0  -2   31.35    1.42
 -44   0   2   51.52    1.85
  44   0  -2   42.85    1.71
  44   0  -2   48.10    1.35
 -44   0   2   45.41    1.49
 -42   0   2    2.42    0.53
  42   0  -2    1.70    0.39
  42   0  -2    1.93    0.28
 -42   0   2    2.19    0.37
  40   0  -2   17.17    0.61
 -40   0   2   17.46    0.74
 -40   0   2   17.35    0.93
 -38   0   2   66.78    1.91
  38   0  -2   68.26    1.78
 -38   0   2   63.83    2.11
 -36   0   2   17.08    0.85
 -36   0   2   17.26    0.70
  36   0  -2   17.87    0.60
 -34   0   2   37.97    1.17
  34   0  -2   37.71    1.05
 -34   0   2   36.11    1.33
 -32   0   2   97.97    2.60
 -32   0   2   96.60    2.67
 -32   0   2   96.54    2.78
  32   0  -2   98.56    2.48
 -30   0   2   53.08    1.73
  30   0  -2   56.42    1.48
 -30   0   2   55.89    1.58
 -30   0   2   58.10    1.50
 -28   0   2    0.33    0.17
 -28   0   2    0.35    0.13
  28   0  -2    0.31    0.09
 -28   0   2    0.49    0.12
 -26   0   2  149.57    3.75
  26   0  -2  144.02    3.65
 -26   0   2  137.94    3.88
  26   0  -2  156.63    3.65
 -26   0   2  150.01    3.67
 -26   0   2  146.83    3.66
  24   0  -2  236.92    5.89
 -24   0   2  247.41    5.91
 -24   0   2  227.86    6.11
 -24   0   2  238.73    5.90
  24   0  -2  250.25    5.89
 -24   0   2  246.01    5.98
 -22   0   2    6.06    0.25
  22   0  -2    5.83    0.22
  22   0  -2    5.01    0.22
 -22   0   2    6.22    0.25
 -22   0   2    5.60    0.30
  20   0  -2   96.08    2.41
 -20   0   2   96.99    2.42
 -20   0   2  103.91    2.42
 -20   0   2   90.72    2.57
 -20   0   2  100.66    2.48
  20   0  -2  100.16    2.40
 -20   0   2   89.47    2.39
  18   0  -2  386.72    9.44
 -18   0   2  403.07    9.49
 -18   0   2  394.89    9.43
  18   0  -2  397.45    9.43
 -18   0   2  393.34    9.44
 -18   0   2  361.42    9.59
  16   0  -2  299.24    7.24
 -16   0   2  309.04    7.30
 -16   0   2  279.62    7.37
 -16   0   2  300.59    7.24
  16   0  -2  307.22    7.24
 -16   0   2  296.65    7.25
 -14   0   2  264.88    6.59
  14   0  -2  278.30    6.57
 -14   0   2  258.21    6.69
 -14   0   2  282.77    6.63
  14   0  -2  273.35    6.57
 -12   0   2 1000.00   23.28
  12   0  -2  961.07   23.40
 -12   0   2  923.70   23.27
  12   0  -2  948.08   23.13
  10   0  -2  420.43   10.24
 -10   0   2  413.66   10.15
   8   0  -2    3.82    0.18
  -4   0   2  256.68    6.25
  -2   0   2  258.96    6.30
   0   0   2  118.34    2.92
   0   0  -2  118.64    2.95
   4   0   2   65.82    1.63
   8   0   2  954.41   21.39
   8   0   2  840.93   21.05
  -8   0  -2  805.93   21.16
   8   0   2  878.42   21.16
  -8   0  -2  866.64   21.03
  10   0   2  447.58   10.21
  10   0   2  385.78    9.93
 -10   0  -2  415.48    9.96
  10   0   2  402.06    9.90
 -10   0  -2  386.01   10.03
 -10   0  -2  411.70    9.93
  10   0   2  413.13    9.96
  12   0   2    0.85    0.09
  12   0   2    0.59    0.13
  12   0   2    0.70    0.10
 -12   0  -2    0.55    0.15
 -12   0  -2    0.86    0.14
 -14   0  -2  271.41    7.12
  14   0   2  297.53    7.17
 -14   0  -2  292.81    7.02
  14   0   2  289.49    7.02
 -14   0  -2  296.30    7.05
  14   0   2  284.65    6.99
 -16   0  -2  448.49   10.81
  16   0   2  454.77   11.02
  16   0   2  453.26   10.77
  16   0   2  448.11   10.79
 -16   0  -2  449.85   10.83
 -16   0  -2  409.37   10.93
 -18   0  -2    9.25    0.38
  18   0   2   11.22    0.51
  18   0   2    8.62    0.33
 -18   0  -2   10.62    0.35
 -18   0  -2    8.33    0.43
  18   0   2    9.25    0.31
 -20   0  -2  131.85    3.75
 -20   0  -2  147.35    3.66
 -20   0  -2  141.88    3.62
  20   0   2  147.43    3.62
  20   0   2  147.23    3.58
  20   0   2  156.27    3.84
  22   0   2  304.85    7.47
  22   0   2  320.49    7.72
 -22   0  -2  301.01    7.47
  22   0   2  311.51    7.43
 -22   0  -2  306.91    7.52
 -22   0  -2  287.59    7.64
 -24   0  -2   39.71    1.14
  24   0   2   38.38    1.03
 -24   0  -2   35.95    1.24
 -24   0  -2   37.34    1.08
  24   0   2   38.35    1.06
  24   0   2   40.18    1.30
  26   0   2   42.60    1.17
  26   0   2   43.71    1.43
 -26   0  -2   42.61    1.20
  26   0   2   43.50    1.14
 -26   0  -2   40.31    1.37
 -26   0  -2   42.77    1.25
  28   0   2   46.35    1.21
 -28   0  -2   44.96    1.32
 -28   0  -2   44.87    1.27
 -28   0  -2   43.55    1.46
  28   0   2   45.40    1.52
 -30   0  -2  126.60    3.28
  30   0   2  129.14    3.16
 -30   0  -2  123.29    3.22
  30   0   2  128.76    3.53
 -30   0  -2  120.98    3.45
 -32   0  -2   10.70    0.48
  32   0   2   11.35    0.71
  32   0   2   10.64    0.41
 -32   0  -2   10.51    0.65
 -32   0  -2   10.99    0.53
 -34   0  -2   84.24    2.35
  34   0   2   88.66    2.63
  34   0   2   86.05    2.21
 -34   0  -2   85.35    2.29
 -34   0  -2   84.25    2.55
  36   0   2   46.77    1.31
 -36   0  -2   47.56    1.39
 -36   0  -2   47.04    1.66
 -36   0  -2   48.05    1.46
  36   0   2   49.62    1.72
 -38   0  -2    2.99    0.53
  38   0   2    3.18    0.27
 -38   0  -2    3.58    0.41
  38   0   2    3.53    0.54
 -38   0  -2    3.18    0.36
 -40   0  -2   27.68    0.96
 -40   0  -2   27.25    1.02
  40   0   2   28.33    0.87
 -40   0  -2   31.86    1.33
  40   0   2   27.31    1.25
  42   0   2   42.01    1.24
 -42   0  -2   42.15    1.42
  42   0   2   42.59    1.66
 -42   0  -2   49.10    1.78
  44   0   2    6.48    0.69
 -44   0  -2    7.50    0.76
 -44   0  -2    7.44    0.54
  44   0   2    6.88    0.38
  47  -1  -2    8.31    0.44
 -47  -1   2    9.19    0.78
  47  -1  -2    8.25    0.74
 -47  -1   2    8.42    0.59
  47   1  -2    8.65    0.45
  47   1  -2    7.25    0.78
 -47   1   2    8.96    0.76
 -47   1   2    8.08    0.57
  45  -1  -2   37.06    1.09
 -45  -1   2   35.09    1.25
 -45  -1   2   37.22    1.51
  45  -1  -2   33.59    1.43
  45   1  -2   36.87    1.10
 -45   1   2   34.74    1.22
  45   1  -2   33.61    1.49
 -45   1   2   37.99    1.51
  43  -1  -2   13.12    0.85
 -43  -1   2   14.31    0.73
 -43  -1   2   14.74    0.91
  43  -1  -2   14.82    0.58
  43   1  -2   15.04    0.59
 -43   1   2   14.79    0.69
 -43   1   2   15.75    0.93
 -41  -1   2   10.50    0.77
  41  -1  -2    9.52    0.71
 -41  -1   2   10.11    0.58
  41  -1  -2    9.53    0.45
 -41   1   2   10.44    0.76
 -41   1   2    9.90    0.56
  41   1  -2   10.16    0.46
 -39  -1   2   73.61    2.32
 -39  -1   2   69.64    2.06
  39  -1  -2   67.66    2.23
  39  -1  -2   71.53    1.91
 -39   1   2   72.13    2.04
 -39   1   2   74.51    2.33
  39   1  -2   71.76    1.91
  37  -1  -2   48.55    1.68
 -37  -1   2   50.02    1.74
 -37  -1   2   48.43    1.52
  37  -1  -2   51.21    1.39
  37   1  -2   49.82    1.38
 -37   1   2   49.19    1.50
 -37   1   2   50.68    1.50
 -37   1   2   52.25    1.77
  35  -1  -2    0.16    0.11
 -35  -1   2    0.37    0.18
 -35  -1   2    0.59    0.26
  35  -1  -2    0.44    0.22
 -35   1   2    0.50    0.18
 -35   1   2    0.17    0.14
  35   1  -2    0.35    0.13
 -33  -1   2   53.15    1.58
 -33  -1   2   53.25    1.76
  33  -1  -2   53.28    1.45
 -33   1   2   53.55    1.55
  33   1  -2   53.87    1.45
 -33   1   2   55.22    1.79
 -33   1   2   54.78    1.49
 -31  -1   2   91.26    2.66
 -31  -1   2   91.24    2.48
 -31  -1   2   91.07    2.57
  31  -1  -2   91.19    2.36
 -31  -1   2   91.19    2.39
 -31   1   2   94.90    2.39
 -31   1   2   92.47    2.45
 -31   1   2   93.94    2.69
  31   1  -2   92.71    2.36
 -29  -1   2   20.58    0.87
  29  -1  -2   21.39    0.65
 -29  -1   2   21.53    0.83
 -29  -1   2   21.30    0.69
 -29  -1   2   21.06    0.76
 -29   1   2   23.03    0.69
 -29   1   2   22.19    0.91
  29   1  -2   21.29    0.65
 -29   1   2   21.14    0.73
 -27  -1   2   48.86    1.38
  27  -1  -2   49.00    1.28
 -27  -1   2   47.55    1.30
  27  -1  -2   47.40    1.26
 -27  -1   2   47.57    1.46
 -27  -1   2   45.82    1.49
 -27   1   2   47.55    1.34
 -27   1   2   47.88    1.53
  27   1  -2   46.31    1.26
 -27   1   2   47.71    1.29
 -25  -1   2  163.67    4.07
 -25  -1   2  155.80    4.25
 -25  -1   2  165.92    4.14
  25  -1  -2  172.58    4.05
  25  -1  -2  164.34    4.03
 -25  -1   2  163.91    4.03
 -25  -1   2  162.29    4.22
 -25   1   2  160.51    4.28
 -25   1   2  162.75    4.10
  25   1  -2  159.11    4.02
 -25   1   2  163.77    4.06
 -23  -1   2   72.60    1.86
 -23  -1   2   72.88    2.05
  23  -1  -2   74.42    1.87
 -23  -1   2   69.82    2.06
  23  -1  -2   77.44    1.89
 -23  -1   2   73.52    1.92
 -23  -1   2   74.93    1.97
  23   1  -2   74.15    1.87
 -23   1   2   74.74    1.94
 -23   1   2   72.51    1.95
 -23   1   2   71.35    2.09
 -23   1   2   75.54    1.90
 -21  -1   2    4.17    0.24
 -21  -1   2    4.06    0.30
 -21  -1   2    3.76    0.17
 -21  -1   2    3.43    0.27
  21  -1  -2    4.06    0.19
 -21  -1   2    3.88    0.32
  21  -1  -2    3.77    0.20
 -21  -1   2    3.68    0.18
 -21   1   2    4.45    0.22
 -21   1   2    3.84    0.32
 -21   1   2    3.90    0.18
 -21   1   2    3.70    0.23
  21   1  -2    3.72    0.18
 -21   1   2    3.47    0.17
 -19  -1   2  292.81    6.82
 -19  -1   2  261.02    6.92
 -19  -1   2  290.19    6.86
 -19  -1   2  277.52    6.76
  19  -1  -2  295.43    6.79
  19  -1  -2  278.98    6.77
 -19  -1   2  283.63    6.94
 -19  -1   2  266.89    6.76
 -19   1   2  270.07    6.95
 -19   1   2  265.81    6.76
 -19   1   2  281.03    6.79
 -19   1   2  283.69    6.82
  19   1  -2  278.19    6.76
 -19   1   2  274.16    6.76
  17  -1  -2  292.25    6.80
 -17  -1   2  289.05    6.86
 -17  -1   2  277.36    6.77
 -17  -1   2  267.10    6.76
 -17  -1   2  301.31    6.84
 -17  -1   2  262.19    6.91
 -17  -1   2  280.20    6.93
  17  -1  -2  279.77    6.78
  17   1  -2  279.84    6.77
 -17   1   2  286.13    6.82
 -17   1   2  291.76    6.80
 -17   1   2  267.67    6.94
 -17   1   2  278.11    6.77
 -17   1   2  255.44    6.76
 -15  -1   2    4.86    0.19
 -15  -1   2    4.72    0.30
 -15  -1   2    4.51    0.27
 -15  -1   2    5.04    0.26
 -15  -1   2    5.53    0.24
  15  -1  -2    5.34    0.21
 -15   1   2    5.35    0.19
 -15   1   2    5.07    0.19
  15   1  -2    4.72    0.18
 -15   1   2    4.55    0.29
 -15   1   2    4.99    0.22
 -15   1   2    4.87    0.21
  13  -1  -2  274.99    6.21
 -13  -1   2  256.38    6.32
 -13  -1   2  243.14    6.29
 -13  -1   2  246.60    6.19
 -13  -1   2  266.23    6.25
  13  -1  -2  257.20    6.20
 -13   1   2  231.59    6.19
 -13   1   2  270.69    6.21
 -13   1   2  265.50    6.22
  13   1  -2  255.25    6.18
 -13   1   2  240.22    6.30
  11  -1  -2  430.23   10.24
 -11  -1   2  404.18   10.44
 -11  -1   2  417.92   10.43
 -11  -1   2  430.81   10.26
 -11  -1   2  394.24   10.25
  11  -1  -2  414.75   10.20
 -11   1   2  442.24   10.22
  11   1  -2  418.07   10.18
 -11   1   2  434.61   10.22
   9  -1  -2    1.77    0.10
  -9  -1   2    1.48    0.16
   9   1  -2    1.63    0.16
  -9   1   2    1.47    0.12
  -9   1   2    1.79    0.11
  -7  -1   2  309.93    8.04
   7   1  -2  338.24    8.01
   5   1  -2  640.58   15.68
   3  -1  -2  209.48    5.33
  -3  -1   2  208.23    5.39
  -3   1   2  223.18    5.32
  -3   1   2  220.07    5.29
   3   1  -2  220.37    5.35
   1  -1  -2   39.64    1.05
  -1   1   2   40.14    1.01
  -1   1   2   41.04    1.05
  -1  -1  -2  417.00   10.53
   1   1   2  430.03   10.50
   1   1   2  437.16   10.41
   5  -1   2    8.74    0.30
  -5  -1  -2    9.78    0.34
  -5  -1  -2    9.60    0.29
  -5  -1  -2    9.28    0.33
  -5   1  -2   10.41    0.34
   5   1   2    9.57    0.33
  -5   1  -2    9.77    0.31
   5   1   2   10.17    0.29
  -7  -1  -2  311.13    7.90
  -7  -1  -2  338.56    7.86
   7  -1   2  314.80    7.86
   7  -1   2  329.00    7.78
  -7  -1  -2  324.77    8.00
   7  -1   2  330.48    7.93
   7   1   2  316.23    7.90
   7   1   2  296.66    7.91
  -7   1  -2  306.36    7.90
   7   1   2  321.26    7.77
   7   1   2  324.99    7.82
   7   1   2  335.50    7.85
  -7   1  -2  329.77    7.81
  -9  -1  -2  227.06    5.24
   9  -1   2  212.86    5.19
   9  -1   2  218.57    5.29
  -9  -1  -2  209.82    5.28
  -9  -1  -2  214.07    5.32
   9  -1   2  209.24    5.24
   9   1   2  197.47    5.29
   9   1   2  221.00    5.24
   9   1   2  219.42    5.22
   9   1   2  221.85    5.22
  -9   1  -2  219.69    5.24
   9   1   2  218.44    5.19
  -9   1  -2  200.43    5.30
 -11  -1  -2  109.61    2.85
  11  -1   2  109.30    2.79
  11  -1   2  116.43    2.87
  11  -1   2  111.33    2.75
 -11  -1  -2  116.61    2.81
 -11  -1  -2  106.22    2.84
 -11   1  -2  115.11    2.79
  11   1   2  113.35    2.77
  11   1   2  117.61    2.78
 -11   1  -2  114.88    2.78
  11   1   2  114.34    2.75
 -11   1  -2  104.03    2.87
  13  -1   2  117.92    2.90
 -13  -1  -2  118.37    2.81
  13  -1   2  111.30    2.75
  13  -1   2  104.56    2.79
 -13  -1  -2  105.59    2.85
 -13  -1  -2  110.94    2.86
  13  -1   2  109.47    2.79
  13   1   2  114.00    2.78
  13   1   2  112.60    2.77
 -13   1  -2  108.31    2.89
 -13   1  -2  114.08    2.79
  13   1   2  113.42    2.74
 -13   1  -2  114.83    2.78
  15  -1   2  340.51    8.39
  15  -1   2  334.64    8.41
 -15  -1  -2  351.57    8.39
  15  -1   2  330.54    8.37
 -15  -1  -2  322.01    8.52
 -15  -1  -2  349.73    8.43
 -15  -1  -2  348.17    8.51
  15  -1   2  358.39    8.59
  15   1   2  349.63    8.37
  15   1   2  360.81    8.39
  15   1   2  354.26    8.39
 -15   1  -2  347.87    8.41
 -15   1  -2  332.45    8.53
 -15   1  -2  355.53    8.40
  17  -1   2  136.07    3.40
 -17  -1  -2  131.46    3.34
 -17  -1  -2  135.22    3.29
  17  -1   2  126.30    3.20
 -17  -1  -2  120.95    3.34
  17  -1   2  128.32    3.25
 -17  -1  -2  130.53    3.22
 -17   1  -2  135.09    3.25
  17   1   2  131.44    3.19
 -17   1  -2  124.90    3.39
  17   1   2  127.32    3.22
  17   1   2  133.44    3.23
 -17   1  -2  130.12    3.25
 -19  -1  -2   14.52    0.58
 -19  -1  -2   14.35    0.47
 -19  -1  -2   14.44    0.59
  19  -1   2   14.74    0.61
  19  -1   2   14.32    0.44
 -19  -1  -2   14.61    0.53
 -19   1  -2   14.49    0.49
  19   1   2   15.27    0.47
 -19   1  -2   15.19    0.62
 -19   1  -2   15.25    0.50
  19   1   2   14.36    0.47
  19   1   2   14.69    0.44
 -21  -1  -2  224.81    5.54
 -21  -1  -2  214.07    5.59
  21  -1   2  233.38    5.69
 -21  -1  -2  207.79    5.63
 -21  -1  -2  221.31    5.47
  21  -1   2  220.72    5.43
 -21   1  -2  217.36    5.67
 -21   1  -2  229.49    5.50
 -21   1  -2  223.88    5.49
  21   1   2  225.77    5.43
  21   1   2  228.44    5.47
  23  -1   2   59.21    1.53
 -23  -1  -2   56.15    1.73
 -23  -1  -2   58.54    1.56
 -23  -1  -2   58.83    1.70
 -23  -1  -2   58.35    1.64
  23  -1   2   61.51    1.78
  23   1   2   59.46    1.56
  23   1   2   63.21    1.83
 -23   1  -2   60.34    1.79
 -23   1  -2   57.85    1.58
  23   1   2   58.45    1.52
 -23   1  -2   59.91    1.60
  25  -1   2    0.16    0.15
 -25  -1  -2    0.09    0.14
 -25  -1  -2    0.35    0.12
 -25  -1  -2    0.32    0.16
 -25  -1  -2    0.44    0.19
  25  -1   2    0.51    0.10
 -25   1  -2    0.55    0.22
  25   1   2    0.30    0.09
  25   1   2    0.22    0.18
 -25   1  -2    0.22    0.12
 -25   1  -2    0.15    0.11
  25   1   2    0.54    0.12
 -27  -1  -2   47.12    1.32
  27  -1   2   48.16    1.28
  27  -1   2   48.14    1.56
 -27  -1  -2   47.55    1.41
 -27  -1  -2   47.40    1.46
 -27  -1  -2   46.57    1.53
 -27   1  -2   48.75    1.57
  27   1   2   48.29    1.28
  27   1   2   49.89    1.61
 -27   1  -2   47.90    1.36
 -27   1  -2   48.45    1.35
  29  -1   2   84.64    2.17
 -29  -1  -2   82.57    2.31
  29  -1   2   85.39    2.48
 -29  -1  -2   82.95    2.22
 -29  -1  -2   82.20    2.47
 -29  -1  -2   86.17    2.39
 -29   1  -2   87.67    2.52
  29   1   2   85.52    2.17
  29   1   2   86.34    2.53
 -29   1  -2   85.93    2.26
 -29   1  -2   84.15    2.24
 -31  -1  -2    8.37    0.41
 -31  -1  -2    8.49    0.49
  31  -1   2    8.46    0.35
 -31  -1  -2    8.59    0.59
  31  -1   2    9.59    0.61
 -31   1  -2    9.12    0.62
 -31   1  -2    8.60    0.44
  31   1   2    8.31    0.35
  31   1   2    8.57    0.62
 -31   1  -2    8.67    0.43
 -33  -1  -2   13.02    0.55
  33  -1   2   13.60    0.49
 -33  -1  -2   13.76    0.77
 -33  -1  -2   13.69    0.64
  33  -1   2   13.39    0.76
 -33   1  -2   14.40    0.59
  33   1   2   14.20    0.49
 -33   1  -2   13.44    0.57
 -33   1  -2   14.98    0.81
  33   1   2   13.33    0.78
 -35  -1  -2  105.17    3.06
 -35  -1  -2  103.11    2.72
  35  -1   2  104.78    3.03
  35  -1   2  102.79    2.65
 -35  -1  -2  103.10    2.83
  35   1   2  101.10    3.07
 -35   1  -2  100.34    2.73
  35   1   2  102.21    2.65
 -35   1  -2  103.04    2.77
 -35   1  -2  109.93    3.08
  37  -1   2   34.61    1.34
 -37  -1  -2   33.89    1.16
 -37  -1  -2   33.35    1.27
 -37  -1  -2   34.35    1.37
  37  -1   2   33.79    0.98
 -37   1  -2   32.24    1.07
 -37   1  -2   35.30    1.38
  37   1   2   33.37    0.98
 -37   1  -2   33.32    1.11
  37   1   2   32.48    1.38
 -39  -1  -2    7.04    0.53
  39  -1   2    6.72    0.64
 -39  -1  -2    6.96    0.66
  39  -1   2    7.01    0.36
 -39   1  -2    7.26    0.67
  39   1   2    6.41    0.69
  39   1   2    6.60    0.35
 -39   1  -2    6.33    0.45
 -39   1  -2    6.83    0.49
 -41  -1  -2   25.99    1.01
  41  -1   2   26.09    0.82
  41  -1   2   25.89    1.18
 -41  -1  -2   26.81    1.22
 -41   1  -2   25.39    0.91
  41   1   2   24.79    1.21
  41   1   2   25.43    0.82
 -41   1  -2   25.42    0.95
 -41   1  -2   27.64    1.22
 -43  -1  -2   24.81    1.00
  43  -1   2   24.72    0.80
  43  -1   2   25.51    1.18
 -43  -1  -2   27.10    1.23
 -43   1  -2   24.54    0.91
  43   1   2   23.41    1.20
 -43   1  -2   26.76    1.22
 -43   1  -2   23.54    1.04
  43   1   2   24.61    0.80
 -46  -2   2    9.22    0.82
  46  -2  -2    8.42    0.44
  46  -2  -2    8.10    0.68
 -46  -2   2    8.47    0.61
 -46   2   2    9.40    0.79
  46   2  -2    8.30    0.45
 -46   2   2    8.21    0.56
  46   2  -2    6.44    0.80
  44  -2  -2   16.92    0.63
 -44  -2   2   15.48    0.79
 -44  -2   2   17.35    1.03
  44  -2  -2   15.05    0.88
 -44   2   2   17.72    1.01
  44   2  -2   16.62    0.63
 -44   2   2   16.05    0.73
 -42  -2   2    3.64    0.60
  42  -2  -2    2.83    0.50
  42  -2  -2    3.31    0.30
 -42  -2   2    2.88    0.44
 -42   2   2    3.69    0.57
  42   2  -2    3.10    0.31
 -42   2   2    3.50    0.41
  40  -2  -2   21.26    1.00
 -40  -2   2   22.28    1.10
 -40  -2   2   20.81    0.88
  40  -2  -2   21.83    0.73
 -40   2   2   21.18    0.78
 -40   2   2   22.16    1.09
 -40   2   2   21.62    0.84
  40   2  -2   21.83    0.73
  38  -2  -2   20.82    0.69
  38  -2  -2   18.72    0.94
 -38  -2   2   19.99    0.85
 -38  -2   2   21.46    1.04
 -38   2   2   21.08    1.04
 -38   2   2   21.27    0.80
 -38   2   2   20.34    0.73
  38   2  -2   21.19    0.70
  36  -2  -2    1.02    0.17
 -36  -2   2    1.15    0.33
 -36  -2   2    0.87    0.23
  36  -2  -2    0.55    0.24
 -36   2   2    1.08    0.21
 -36   2   2    0.98    0.19
 -36   2   2    1.50    0.42
  36   2  -2    0.99    0.18
 -34  -2   2    3.86    0.46
 -34  -2   2    3.76    0.39
  34  -2  -2    4.27    0.44
 -34  -2   2    3.90    0.32
  34  -2  -2    4.03    0.26
 -34   2   2    3.74    0.31
 -34   2   2    3.90    0.34
 -34   2   2    4.16    0.48
  34   2  -2    3.77    0.26
  32  -2  -2   45.52    1.24
 -32  -2   2   44.62    1.38
  32  -2  -2   44.47    1.46
 -32  -2   2   43.06    1.30
 -32  -2   2   45.13    1.54
 -32   2   2   44.86    1.32
 -32   2   2   45.47    1.29
 -32   2   2   45.36    1.56
  32   2  -2   45.11    1.23
 -30  -2   2   25.83    1.02
  30  -2  -2   24.86    0.96
  30  -2  -2   27.07    0.81
 -30  -2   2   26.30    0.90
 -30  -2   2   23.98    0.84
  30  -2  -2   25.74    0.77
 -30   2   2   25.41    0.81
  30   2  -2   25.65    0.76
 -30   2   2   25.98    1.04
 -30   2   2   25.97    0.84
 -28  -2   2    6.39    0.37
  28  -2  -2    7.11    0.46
  28  -2  -2    6.40    0.33
  28  -2  -2    6.10    0.29
 -28  -2   2    6.28    0.41
 -28  -2   2    5.86    0.46
 -28  -2   2    6.54    0.47
 -28   2   2    6.35    0.35
 -28   2   2    6.06    0.48
  28   2  -2    6.20    0.29
 -28   2   2    6.09    0.33
  26  -2  -2   58.67    1.71
 -26  -2   2   58.63    1.77
  26  -2  -2   56.69    1.52
  26  -2  -2   61.52    1.57
 -26  -2   2   58.57    1.65
 -26  -2   2   56.75    1.75
 -26  -2   2   59.07    1.61
 -26   2   2   55.58    1.78
 -26   2   2   57.95    1.56
 -26   2   2   57.91    1.59
  26   2  -2   57.09    1.51
  24  -2  -2   70.73    1.79
 -24  -2   2   67.28    1.98
  24  -2  -2   66.25    1.74
 -24  -2   2   67.80    1.87
 -24  -2   2   65.73    1.95
  24  -2  -2   70.12    1.92
 -24   2   2   65.48    1.98
 -24   2   2   66.94    1.78
 -24   2   2   68.18    1.80
  24   2  -2   66.93    1.73
 -22  -2   2    0.61    0.18
 -22  -2   2    0.89    0.20
  22  -2  -2    0.89    0.14
 -22  -2   2    0.55    0.16
  22  -2  -2    0.81    0.14
 -22  -2   2    0.68    0.12
  22  -2  -2    1.23    0.25
 -22   2   2    0.81    0.20
 -22   2   2    0.65    0.12
 -20  -2   2   66.36    1.74
 -20  -2   2   66.17    1.91
  20  -2  -2   68.76    1.74
 -20  -2   2   69.17    1.85
  20  -2  -2   71.78    1.79
 -20  -2   2   66.83    1.94
  20   2  -2   68.62    1.73
 -20   2   2   69.36    1.78
 -20   2   2   65.38    1.94
 -20   2   2   70.00    1.78
 -18  -2   2  122.79    3.24
  18  -2  -2  128.01    3.09
 -18  -2   2  118.92    3.05
 -18  -2   2  118.45    3.02
 -18  -2   2  119.01    3.20
  18  -2  -2  124.82    3.04
 -18  -2   2  126.70    3.14
  18   2  -2  120.80    3.02
 -18   2   2  128.72    3.07
 -18   2   2  114.86    3.21
 -18   2   2  126.50    3.08
 -16  -2   2   19.55    0.56
  16  -2  -2   22.63    0.64
 -16  -2   2   21.75    0.77
 -16  -2   2   21.12    0.72
 -16  -2   2   21.77    0.68
 -16  -2   2   21.61    0.61
  16  -2  -2   20.85    0.59
 -16   2   2   20.07    0.58
 -16   2   2   20.59    0.73
 -16   2   2   21.09    0.62
 -16   2   2   21.89    0.62
  16   2  -2   20.93    0.58
 -14  -2   2   38.07    0.98
  14  -2  -2   36.59    0.99
 -14  -2   2   32.04    0.92
  14  -2  -2   36.62    0.95
 -14  -2   2   38.60    1.03
 -14  -2   2   39.30    1.13
 -14  -2   2   34.48    1.06
 -14   2   2   34.96    1.05
  14   2  -2   35.84    0.93
 -14   2   2   34.36    1.08
 -14   2   2   35.54    0.94
 -14   2   2   37.00    0.97
 -14   2   2   38.33    0.98
 -12  -2   2  180.94    4.82
  12  -2  -2  203.81    4.90
 -12  -2   2  205.37    4.87
 -12  -2   2  207.35    4.89
 -12  -2   2  190.23    4.94
 -12  -2   2  201.41    4.83
  12  -2  -2  203.27    4.88
 -12  -2   2  200.84    4.99
  12  -2  -2  193.43    4.96
  12  -2  -2  201.82    4.83
 -12   2   2  189.75    4.82
 -12   2   2  208.48    4.85
 -12   2   2  187.38    4.95
 -12   2   2  203.09    4.85
  12   2  -2  198.29    4.82
 -12   2   2  196.21    4.93
  10  -2  -2  182.50    4.23
  10  -2  -2  172.09    4.36
 -10  -2   2  175.32    4.23
 -10  -2   2  169.22    4.36
  10  -2  -2  176.37    4.27
 -10  -2   2  178.46    4.27
 -10  -2   2  178.99    4.27
 -10  -2   2  159.93    4.22
  10  -2  -2  175.44    4.29
 -10  -2   2  167.91    4.33
 -10   2   2  175.86    4.24
 -10   2   2  163.86    4.23
  10   2  -2  174.07    4.21
 -10   2   2  184.19    4.25
 -10   2   2  170.93    4.31
 -10   2   2  168.42    4.34
   8  -2  -2   14.97    0.42
   8  -2  -2   13.99    0.51
  -8  -2   2   13.93    0.42
   8  -2  -2   14.79    0.47
  -8  -2   2   15.57    0.43
   8  -2  -2   15.11    0.46
  -8  -2   2   14.03    0.49
  -8  -2   2   15.69    0.47
  -8  -2   2   14.95    0.55
  -8  -2   2   15.93    0.46
   8   2  -2   14.64    0.41
  -8   2   2   15.67    0.43
  -8   2   2   14.62    0.43
  -8   2   2   15.60    0.45
  -8   2   2   14.64    0.51
  -8   2   2   13.63    0.47
   6  -2  -2  180.47    4.41
  -6  -2   2  176.98    4.45
   6  -2  -2  179.05    4.38
   6  -2  -2  182.94    4.34
  -6  -2   2  180.83    4.36
  -6  -2   2  168.52    4.35
   6  -2  -2  180.47    4.45
  -6  -2   2  166.96    4.42
  -6  -2   2  181.87    4.39
  -6   2   2  171.59    4.44
  -6   2   2  171.87    4.36
  -6   2   2  184.90    4.36
  -6   2   2  169.60    4.40
  -6   2   2  190.49    4.36
  -6   2   2  189.01    4.37
   6   2  -2  178.84    4.42
   6   2  -2  181.62    4.33
  -4  -2   2   83.53    2.18
   4  -2  -2   87.76    2.13
  -4  -2   2   86.79    2.11
   4  -2  -2   83.78    2.09
   4  -2  -2   84.55    2.18
   4  -2  -2   84.95    2.16
  -4  -2   2   83.80    2.13
  -4  -2   2   86.05    2.11
  -4   2   2   84.78    2.15
  -4   2   2   87.56    2.10
   4   2  -2   85.11    2.18
  -4   2   2   89.68    2.10
  -4   2   2   80.30    2.14
   4   2  -2   86.15    2.15
  -4   2   2   79.01    2.11
  -4   2   2   85.69    2.08
   4   2  -2   83.68    2.08
  -4   2   2   85.73    2.11
   2  -2  -2   16.97    0.53
  -2  -2   2   17.04    0.49
   2  -2  -2   17.72    0.50
   2  -2  -2   16.53    0.46
   2  -2  -2   15.91    0.53
  -2  -2   2   18.40    0.50
  -2   2   2   18.01    0.47
   2   2  -2   16.73    0.45
  -2   2   2   17.39    0.48
  -2   2   2   17.50    0.45
   2   2  -2   16.66    0.54
  -2   2   2   15.64    0.50
  -2   2   2   17.05    0.53
  -2   2   2   16.43    0.49
  -2   2   2   17.26    0.47
   0  -2   2  118.86    2.88
   0  -2  -2  117.21    2.87
   0  -2  -2  112.85    2.92
   0  -2   2  113.86    2.87
   0  -2  -2  111.29    2.91
   0   2  -2  113.78    2.92
   0   2   2  116.87    2.82
   0   2   2  119.21    2.85
   0   2  -2  116.46    2.84
   0   2   2  121.25    2.87
   0   2   2  113.50    2.89
   0   2   2  118.43    2.84
   0   2   2  115.35    2.84
   0   2  -2  115.37    2.83
   2  -2   2  174.03    4.32
  -2  -2  -2  170.73    4.38
   2  -2   2  182.05    4.35
  -2  -2  -2  170.77    4.36
  -2  -2  -2  172.79    4.31
  -2  -2  -2  178.05    4.31
   2  -2   2  171.97    4.34
  -2   2  -2  178.38    4.30
   2   2   2  177.76    4.30
   2   2   2  177.65    4.29
  -2   2  -2  172.17    4.38
   2   2   2  181.63    4.30
   2   2   2  180.40    4.27
   2   2   2  189.13    4.32
   2   2   2  168.88    4.35
  -4  -2  -2   17.83    0.58
   4  -2   2   19.83    0.59
   4  -2   2   19.48    0.58
  -4  -2  -2   20.08    0.55
  -4  -2  -2   18.76    0.62
   4  -2   2   18.94    0.56
   4   2   2   19.10    0.50
   4   2   2   20.46    0.55
  -4   2  -2   19.28    0.61
   4   2   2   19.16    0.52
   4   2   2   18.52    0.58
   4   2   2   20.00    0.53
  -4   2  -2   19.73    0.54
   4   2   2   19.85    0.53
  -6  -2  -2   38.91    1.11
   6  -2   2   37.89    1.06
   6  -2   2   38.88    0.99
   6  -2   2   37.01    1.09
  -6  -2  -2   39.87    1.03
   6  -2   2   41.03    1.04
  -6  -2  -2   36.87    1.07
   6   2   2   37.98    1.07
   6   2   2   38.88    0.99
   6   2   2   41.28    1.02
  -6   2  -2   38.78    1.02
  -6   2  -2   37.79    1.10
   6   2   2   39.55    1.01
   6   2   2   39.32    0.98
  -8  -2  -2  277.27    7.37
   8  -2   2  298.71    7.25
  -8  -2  -2  294.91    7.45
  -8  -2  -2  303.93    7.31
   8  -2   2  301.28    7.30
   8  -2   2  292.10    7.37
   8  -2   2  313.05    7.34
   8   2   2  309.77    7.25
  -8   2  -2  295.89    7.28
   8   2   2  307.09    7.29
   8   2   2  314.29    7.28
   8   2   2  287.90    7.34
   8   2   2  308.27    7.25
  -8   2  -2  287.27    7.38
  10  -2   2   39.39    1.08
  10  -2   2   36.43    0.97
 -10  -2  -2   39.54    1.03
  10  -2   2   36.06    1.10
 -10  -2  -2   35.64    1.07
  10  -2   2   38.12    1.03
 -10  -2  -2   38.88    1.12
  10   2   2   38.77    1.00
 -10   2  -2   38.27    1.01
 -10   2  -2   36.08    1.11
  10   2   2   39.42    1.00
  10   2   2   38.84    0.96
  10   2   2   39.55    0.98
  10   2   2   35.12    1.07
  12  -2   2    7.48    0.26
 -12  -2  -2    8.39    0.36
  12  -2   2    7.66    0.35
  12  -2   2    8.15    0.31
  12  -2   2    8.06    0.38
 -12  -2  -2    8.33    0.41
 -12   2  -2    7.79    0.38
  12   2   2    7.42    0.25
  12   2   2    7.71    0.26
  12   2   2    7.85    0.36
  12   2   2    7.33    0.28
  12   2   2    7.47    0.28
  14  -2   2   62.43    1.68
  14  -2   2   60.98    1.72
 -14  -2  -2   62.01    1.63
 -14  -2  -2   60.37    1.70
 -14  -2  -2   61.57    1.72
  14  -2   2   63.69    1.62
  14  -2   2   61.29    1.56
  14   2   2   63.03    1.59
 -14   2  -2   59.73    1.73
  14   2   2   62.28    1.55
 -14   2  -2   60.89    1.61
 -14   2  -2   61.36    1.57
  14   2   2   63.60    1.57
  16  -2   2  128.65    3.45
 -16  -2  -2  131.65    3.45
  16  -2   2  132.54    3.28
 -16  -2  -2  129.08    3.43
  16  -2   2  136.49    3.42
  16  -2   2  129.20    3.32
 -16  -2  -2  137.25    3.37
 -16   2  -2  131.00    3.33
 -16   2  -2  135.89    3.29
  16   2   2  136.89    3.29
 -16   2  -2  125.33    3.46
  16   2   2  135.44    3.26
  16   2   2  137.47    3.30
 -18  -2  -2    0.36    0.17
  18  -2   2    0.31    0.12
 -18  -2  -2    0.55    0.17
 -18   2  -2    0.41    0.17
  18   2   2    0.37    0.08
 -18   2  -2    0.30    0.09
  20  -2   2   52.08    1.36
 -20  -2  -2   50.25    1.54
  20  -2   2   52.03    1.52
 -20  -2  -2   53.37    1.47
 -20  -2  -2   51.84    1.55
  20  -2   2   52.26    1.40
  20   2   2   52.56    1.35
 -20   2  -2   53.44    1.39
  20   2   2   51.78    1.37
 -20   2  -2   52.61    1.42
  20   2   2   54.32    1.39
 -20   2  -2   50.12    1.58
  22  -2   2   56.47    1.66
  22  -2   2   57.77    1.52
 -22  -2  -2   55.87    1.68
 -22  -2  -2   55.13    1.68
 -22  -2  -2   56.87    1.59
  22  -2   2   56.79    1.47
 -22  -2  -2   55.26    1.49
 -22   2  -2   55.09    1.72
  22   2   2   57.26    1.46
  22   2   2   57.71    1.49
 -22   2  -2   57.19    1.51
 -22   2  -2   55.89    1.53
  22   2   2   57.12    1.49
 -24  -2  -2   18.04    0.76
 -24  -2  -2   17.73    0.76
  24  -2   2   18.22    0.56
 -24  -2  -2   18.22    0.58
 -24  -2  -2   18.50    0.70
  24  -2   2   18.92    0.75
 -24   2  -2   18.31    0.61
 -24   2  -2   18.43    0.63
 -24   2  -2   17.51    0.79
  24   2   2   18.72    0.56
 -26  -2  -2   10.00    0.57
 -26  -2  -2    9.72    0.51
 -26  -2  -2   10.10    0.57
  26  -2   2    9.43    0.54
 -26  -2  -2   10.11    0.40
  26  -2   2   10.69    0.38
  26   2   2    9.99    0.37
 -26   2  -2   10.62    0.61
 -26   2  -2    9.90    0.43
 -26   2  -2    9.98    0.45
 -28  -2  -2   35.89    1.06
  28  -2   2   36.77    1.02
 -28  -2  -2   35.93    1.18
  28  -2   2   36.91    1.26
 -28  -2  -2   36.23    1.29
 -28   2  -2   37.83    1.10
  28   2   2   36.83    1.35
 -28   2  -2   38.55    1.35
 -28   2  -2   36.96    1.08
  28   2   2   36.70    1.02
  30  -2   2   19.21    0.84
 -30  -2  -2   19.10    0.87
 -30  -2  -2   18.33    0.77
  30  -2   2   18.90    0.60
 -30  -2  -2   19.13    0.65
  30   2   2   18.83    0.93
 -30   2  -2   19.62    0.91
 -30   2  -2   18.65    0.68
  30   2   2   18.98    0.60
 -30   2  -2   18.83    0.70
 -32  -2  -2    0.15    0.19
 -32  -2  -2    0.21    0.24
  32  -2   2    0.48    0.12
 -32  -2  -2    0.38    0.15
  32  -2   2    0.16    0.18
  32   2   2   -0.05    0.22
 -32   2  -2    0.28    0.17
  32   2   2    0.21    0.11
 -32   2  -2    0.46    0.28
 -34  -2  -2   14.64    0.82
  34  -2   2   14.28    0.77
  34  -2   2   13.99    0.50
 -34  -2  -2   13.65    0.69
 -34   2  -2   15.42    0.85
  34   2   2   13.67    0.51
 -34   2  -2   13.68    0.60
  34   2   2   12.67    0.81
 -36  -2  -2   14.92    0.86
  36  -2   2   13.80    0.51
  36  -2   2   14.52    0.80
 -36  -2  -2   13.42    0.71
  36   2   2   13.87    0.86
 -36   2  -2   13.31    0.61
 -36   2  -2   15.36    0.87
  36   2   2   13.17    0.51
 -38  -2  -2    1.08    0.38
  38  -2   2    1.12    0.18
  38  -2   2    0.94    0.28
 -38  -2  -2    1.16    0.28
 -38   2  -2    0.87    0.24
  38   2   2    0.74    0.17
 -38   2  -2    1.16    0.38
  38   2   2    1.04    0.34
  40  -2   2   13.40    0.51
 -40  -2  -2   12.64    0.71
  40  -2   2   12.61    0.82
 -40  -2  -2   15.22    0.93
  40   2   2   11.73    0.88
  40   2   2   12.48    0.51
 -40   2  -2   15.36    0.91
 -40   2  -2   12.79    0.62
 -42  -2  -2    9.22    0.78
  42  -2   2    7.88    0.40
  42  -2   2    7.72    0.69
 -42  -2  -2    8.45    0.62
  42   2   2    7.56    0.75
  42   2   2    7.98    0.40
 -42   2  -2    7.71    0.52
 -42   2  -2    9.68    0.78
  43  -3  -2    0.13    0.15
 -43  -3   2    0.34    0.25
  43  -3  -2    0.15    0.24
 -43  -3   2    0.10    0.33
 -43   3   2    0.20    0.23
 -43   3   2    0.29    0.32
  43   3  -2    0.11    0.16
 -43   3   2    0.44    0.21
 -41  -3   2    0.68    0.36
  41  -3  -2    0.47    0.17
  41  -3  -2    0.60    0.29
 -41  -3   2    0.60    0.26
 -41   3   2    0.45    0.24
  41   3  -2    0.50    0.18
 -41   3   2    0.69    0.35
 -41   3   2    0.54    0.20
  39  -3  -2    1.31    0.20
 -39  -3   2    1.90    0.49
 -39  -3   2    1.54    0.31
  39  -3  -2    1.51    0.41
 -39   3   2    1.29    0.24
  39   3  -2    1.35    0.21
 -39   3   2    0.87    0.26
 -39   3   2    1.37    0.38
 -37  -3   2    1.44    0.39
  37  -3  -2    1.15    0.19
 -37  -3   2    0.98    0.27
 -37  -3   2    0.90    0.26
  37  -3  -2    1.47    0.39
 -37   3   2    0.94    0.26
 -37   3   2    1.27    0.36
 -37   3   2    0.88    0.22
  37   3  -2    0.79    0.18
 -37   3   2    0.92    0.21
 -35  -3   2    1.47    0.41
 -35  -3   2    1.66    0.30
  35  -3  -2    1.59    0.23
 -35  -3   2    1.53    0.28
  35  -3  -2    1.73    0.38
 -35   3   2    1.60    0.43
 -35   3   2    1.17    0.22
  35   3  -2    1.37    0.20
 -35   3   2    1.28    0.22
 -35   3   2    1.63    0.39
 -33  -3   2    1.48    0.38
  33  -3  -2    1.02    0.17
 -33  -3   2    0.87    0.27
  33  -3  -2    1.43    0.34
 -33  -3   2    0.95    0.24
  33   3  -2    0.97    0.16
 -33   3   2    0.85    0.18
 -33   3   2    0.76    0.22
 -33   3   2    0.77    0.18
 -33   3   2    1.04    0.31
 -31  -3   2    2.40    0.36
 -31  -3   2    2.93    0.38
  31  -3  -2    3.27    0.40
  31  -3  -2    2.88    0.30
 -31  -3   2    3.64    0.43
  31  -3  -2    3.05    0.24
 -31   3   2    2.79    0.39
  31   3  -2    2.80    0.24
 -31   3   2    3.13    0.28
 -31   3   2    2.81    0.29
 -31   3   2    3.24    0.43
  29  -3  -2    1.86    0.33
 -29  -3   2    1.38    0.27
 -29  -3   2    1.80    0.34
  29  -3  -2    2.07    0.20
  29  -3  -2    1.25    0.20
 -29  -3   2    1.92    0.35
 -29   3   2    1.66    0.32
 -29   3   2    1.91    0.36
  29   3  -2    1.47    0.20
 -29   3   2    1.67    0.23
 -29   3   2    1.50    0.23
 -27  -3   2    3.90    0.39
  27  -3  -2    3.33    0.38
  27  -3  -2    3.75    0.30
 -27  -3   2    3.94    0.40
  27  -3  -2    3.48    0.23
 -27   3   2    3.70    0.40
 -27   3   2    3.76    0.28
  27   3  -2    3.61    0.23
 -27   3   2    3.70    0.37
 -27   3   2    3.53    0.28
  25  -3  -2    5.35    0.43
 -25  -3   2    5.07    0.46
 -25  -3   2    5.63    0.43
  25  -3  -2    5.15    0.27
  25  -3  -2    4.67    0.32
 -25  -3   2    4.91    0.40
 -25   3   2    4.91    0.41
 -25   3   2    5.54    0.44
  25   3  -2    4.93    0.25
 -25   3   2    5.51    0.31
 -25   3   2    4.95    0.30
  23  -3  -2    1.49    0.24
 -23  -3   2    1.91    0.29
 -23  -3   2    1.74    0.19
 -23  -3   2    1.77    0.34
  23  -3  -2    2.19    0.30
  23  -3  -2    2.13    0.19
 -23  -3   2    1.58    0.29
 -23   3   2    2.12    0.31
  23   3  -2    1.91    0.17
 -23   3   2    1.93    0.20
 -23   3   2    1.78    0.21
 -23   3   2    1.74    0.28
 -21  -3   2   10.69    0.55
  21  -3  -2   10.81    0.57
 -21  -3   2   11.24    0.52
 -21  -3   2   11.24    0.42
 -21  -3   2   11.24    0.62
  21  -3  -2   11.59    0.40
  21  -3  -2   11.76    0.47
 -21   3   2   10.52    0.57
 -21   3   2   11.74    0.42
 -21   3   2   11.29    0.43
  21   3  -2   11.13    0.38
 -21   3   2   10.28    0.52
  19  -3  -2    3.65    0.33
 -19  -3   2    3.08    0.39
 -19  -3   2    3.32    0.24
  19  -3  -2    3.40    0.26
 -19  -3   2    3.14    0.30
 -19  -3   2    3.03    0.31
 -19   3   2    2.48    0.23
 -19   3   2    2.57    0.29
 -19   3   2    3.29    0.32
  19   3  -2    3.49    0.19
 -19   3   2    3.37    0.22
 -17  -3   2    5.24    0.42
 -17  -3   2    5.05    0.27
 -17  -3   2    5.22    0.22
  17  -3  -2    5.03    0.23
 -17  -3   2    4.41    0.33
  17  -3  -2    4.64    0.36
 -17  -3   2    5.53    0.34
  17  -3  -2    5.14    0.30
 -17   3   2    5.85    0.25
 -17   3   2    4.86    0.36
  17   3  -2    4.79    0.21
 -17   3   2    4.76    0.31
 -17   3   2    5.49    0.27
  15  -3  -2    4.86    0.34
 -15  -3   2    5.12    0.22
 -15  -3   2    5.25    0.28
  15  -3  -2    4.84    0.28
  15  -3  -2    4.61    0.22
 -15  -3   2    4.41    0.31
 -15  -3   2    5.20    0.40
 -15   3   2    4.34    0.28
 -15   3   2    5.36    0.23
  15   3  -2    4.92    0.20
 -15   3   2    5.06    0.25
  15   3  -2    4.36    0.20
 -15   3   2    4.82    0.23
 -15   3   2    4.51    0.33
 -13  -3   2    7.30    0.32
  13  -3  -2    7.33    0.39
 -13  -3   2    6.23    0.35
  13  -3  -2    5.65    0.24
 -13  -3   2    6.75    0.23
 -13  -3   2    6.76    0.43
  13  -3  -2    5.07    0.29
  13   3  -2    5.25    0.23
 -13   3   2    6.25    0.28
 -13   3   2    6.38    0.37
  13   3  -2    5.54    0.23
 -13   3   2    6.87    0.33
 -11  -3   2   18.53    0.56
  11  -3  -2   17.92    0.65
  11  -3  -2   17.21    0.50
 -11  -3   2   16.55    0.67
  11  -3  -2   16.74    0.56
  11  -3  -2   16.03    0.55
 -11  -3   2   17.47    0.51
 -11  -3   2   15.96    0.48
 -11  -3   2   17.87    0.62
  11   3  -2   16.41    0.48
 -11   3   2   16.35    0.52
 -11   3   2   15.57    0.53
  11   3  -2   16.26    0.50
 -11   3   2   17.12    0.57
 -11   3   2   17.26    0.63
   9  -3  -2    0.24    0.10
   9  -3  -2    0.28    0.12
  -9  -3   2    0.24    0.08
   9  -3  -2    0.25    0.08
   9  -3  -2    0.48    0.08
  -9  -3   2    0.32    0.11
  -9  -3   2    0.30    0.06
   9   3  -2    0.43    0.07
  -9   3   2    0.30    0.08
  -9   3   2    0.28    0.07
  -9   3   2    0.30    0.12
  -9   3   2    0.23    0.07
   9   3  -2    0.46    0.06
  -7  -3   2    0.64    0.11
   7  -3  -2    0.90    0.15
  -7  -3   2    0.48    0.15
  -7  -3   2    0.70    0.10
   7  -3  -2    0.90    0.10
  -7  -3   2    0.75    0.11
   7  -3  -2    0.71    0.12
  -7   3   2    0.75    0.11
  -7   3   2    0.72    0.09
  -7   3   2    1.03    0.17
   7   3  -2    0.59    0.08
  -7   3   2    0.78    0.11
  -7   3   2    0.61    0.11
   7   3  -2    0.80    0.10
  -7   3   2    0.85    0.13
  -5  -3   2   12.00    0.41
  -5  -3   2   11.76    0.40
   5  -3  -2   12.14    0.37
   5  -3  -2   11.57    0.42
  -5  -3   2   12.35    0.40
   5  -3  -2   12.13    0.45
  -5  -3   2   12.07    0.47
   5  -3  -2   12.76    0.49
  -5  -3   2   11.95    0.50
  -5   3   2   12.00    0.47
  -5   3   2   11.51    0.39
  -5   3   2   11.85    0.35
  -5   3   2   12.71    0.38
  -5   3   2   12.81    0.39
  -5   3   2   12.47    0.42
   5   3  -2   12.66    0.48
   5   3  -2   12.67    0.36
   5   3  -2   11.81    0.35
  -3  -3   2    7.76    0.30
   3  -3  -2    8.03    0.32
   3  -3  -2    7.99    0.36
  -3  -3   2    7.82    0.31
   3  -3  -2    8.14    0.38
  -3  -3   2    8.10    0.31
  -3  -3   2    8.33    0.37
  -3   3   2    8.35    0.29
  -3   3   2    8.29    0.26
  -3   3   2    8.37    0.32
  -3   3   2    8.47    0.28
  -3   3   2    7.67    0.29
  -3   3   2    8.21    0.37
   3   3  -2    8.89    0.25
   3   3  -2    8.51    0.38
   3   3  -2    8.35    0.27
   3   3  -2    8.12    0.26
   1  -3  -2    9.90    0.42
  -1  -3   2   10.27    0.43
  -1  -3   2   10.52    0.38
  -1  -3   2   10.45    0.37
  -1  -3   2    9.76    0.35
   1  -3  -2   11.19    0.43
   1  -3  -2    9.93    0.37
  -1   3   2   10.41    0.31
   1   3  -2   10.27    0.43
   1   3  -2   10.26    0.32
   1   3  -2   10.76    0.32
  -1   3   2   10.49    0.42
  -1   3   2   10.44    0.33
  -1   3   2   10.37    0.34
  -1   3   2   10.07    0.34
  -1   3   2   10.76    0.38
  -1   3   2   11.10    0.37
   1  -3   2   12.45    0.48
   1  -3   2   11.73    0.41
   1  -3   2   11.03    0.40
  -1  -3  -2   11.71    0.39
  -1  -3  -2   12.70    0.47
  -1  -3  -2   11.87    0.40
  -1  -3  -2   11.94    0.48
   1  -3   2   12.19    0.44
   1   3   2   11.84    0.37
   1   3   2   11.81    0.38
  -1   3  -2   12.40    0.48
   1   3   2   12.63    0.47
  -1   3  -2   12.29    0.37
   1   3   2   12.16    0.37
  -1   3  -2   12.47    0.36
   1   3   2   12.59    0.41
   1   3   2   13.01    0.43
   1   3   2   12.28    0.35
   3  -3   2    0.30    0.11
  -3  -3  -2    0.23    0.10
   3  -3   2    0.06    0.08
  -3  -3  -2    0.09    0.08
  -3  -3  -2    0.08    0.10
   3   3   2    0.21    0.10
  -3   3  -2    0.46    0.08
  -3   3  -2    0.28    0.11
   3   3   2    0.25    0.08
   3   3   2    0.22    0.06
   3   3   2    0.11    0.06
   3   3   2    0.20    0.08
  -5  -3  -2    0.06    0.07
   5  -3   2    0.36    0.12
   5  -3   2    0.22    0.10
  -5  -3  -2    0.10    0.09
   5  -3   2    0.18    0.07
   5   3   2    0.09    0.05
  -5   3  -2    0.05    0.06
   5   3   2    0.11    0.05
   5   3   2    0.09    0.06
   5   3   2    0.19    0.06
  -5   3  -2    0.23    0.11
   5   3   2    0.23    0.06
  -7  -3  -2    1.67    0.17
  -7  -3  -2    1.64    0.25
   7  -3   2    1.55    0.18
   7  -3   2    2.00    0.21
  -7  -3  -2    2.19    0.21
   7  -3   2    1.72    0.16
  -7  -3  -2    1.88    0.15
   7   3   2    2.29    0.12
  -7   3  -2    1.83    0.15
  -7   3  -2    2.37    0.23
   7   3   2    1.56    0.15
   7   3   2    1.76    0.12
   7   3   2    2.12    0.18
   7   3   2    2.02    0.13
  -9  -3  -2   21.58    0.67
  -9  -3  -2   21.27    0.61
  -9  -3  -2   21.28    0.73
   9  -3   2   21.91    0.76
   9  -3   2   21.60    0.68
   9  -3   2   22.86    0.61
  -9  -3  -2   20.94    0.77
   9  -3   2   21.66    0.69
   9   3   2   22.28    0.71
   9   3   2   21.71    0.59
  -9   3  -2   21.19    0.76
   9   3   2   22.51    0.62
   9   3   2   22.26    0.64
  -9   3  -2   21.82    0.64
   9   3   2   22.02    0.60
  11  -3   2    0.20    0.10
  11  -3   2    0.19    0.11
  11  -3   2    0.20    0.07
  11  -3   2    0.24    0.13
 -11  -3  -2    0.05    0.15
  11   3   2    0.47    0.11
  11   3   2    0.37    0.07
  11   3   2    0.31    0.07
  11   3   2    0.35    0.09
 -13  -3  -2    6.42    0.36
  13  -3   2    5.57    0.33
 -13  -3  -2    7.43    0.35
  13  -3   2    6.28    0.39
  13  -3   2    7.69    0.34
  13  -3   2    6.07    0.25
  13   3   2    7.30    0.28
  13   3   2    6.86    0.25
  13   3   2    6.08    0.24
 -13   3  -2    6.74    0.30
 -13   3  -2    6.34    0.40
  13   3   2    6.19    0.28
  15  -3   2    2.51    0.22
  15  -3   2    2.71    0.24
 -15  -3  -2    2.49    0.25
 -15  -3  -2    2.54    0.33
  15  -3   2    2.21    0.16
 -15  -3  -2    1.95    0.25
  15  -3   2    2.11    0.26
 -15   3  -2    1.98    0.27
  15   3   2    2.36    0.15
  15   3   2    2.40    0.18
  15   3   2    2.22    0.17
 -15   3  -2    1.80    0.20
  17  -3   2    3.34    0.31
 -17  -3  -2    2.36    0.38
  17  -3   2    3.30    0.29
 -17  -3  -2    2.82    0.29
  17  -3   2    2.23    0.23
 -17   3  -2    2.20    0.23
 -17   3  -2    2.96    0.33
 -19  -3  -2    1.28    0.25
 -19  -3  -2    1.11    0.20
  19  -3   2    1.11    0.24
 -19  -3  -2    0.90    0.23
  19  -3   2    1.40    0.15
  19  -3   2    0.90    0.16
  19  -3   2    1.53    0.26
 -19   3  -2    1.02    0.27
 -19   3  -2    1.42    0.21
  19   3   2    1.40    0.15
  19   3   2    1.54    0.15
  21  -3   2    3.57    0.21
 -21  -3  -2    2.96    0.32
  21  -3   2    3.24    0.26
  21  -3   2    3.91    0.36
 -21  -3  -2    3.34    0.40
  21   3   2    3.45    0.20
 -21   3  -2    3.59    0.27
 -21   3  -2    4.18    0.40
  21   3   2    3.24    0.22
  23  -3   2    2.03    0.31
  23  -3   2    1.30    0.28
  23  -3   2    1.69    0.17
 -23  -3  -2    1.39    0.34
 -23  -3  -2    1.21    0.23
 -23  -3  -2    2.22    0.32
  23  -3   2    1.71    0.21
  23   3   2    1.63    0.17
 -23   3  -2    1.92    0.25
 -23   3  -2    2.06    0.34
  25  -3   2    0.14    0.15
  25  -3   2    0.11    0.16
  25  -3   2    0.18    0.10
 -25  -3  -2    0.13    0.18
 -25  -3  -2    0.18    0.17
 -25  -3  -2    0.22    0.11
  25   3   2    0.23    0.10
 -25   3  -2    0.19    0.15
 -25   3  -2    0.43    0.22
  27  -3   2    2.90    0.22
 -27  -3  -2    2.99    0.39
 -27  -3  -2    2.73    0.37
 -27  -3  -2    2.69    0.24
 -27   3  -2    3.16    0.42
 -27   3  -2    2.63    0.30
  27   3   2    2.68    0.21
 -29  -3  -2    3.55    0.44
  29  -3   2    3.74    0.41
 -29  -3  -2    4.43    0.46
  29  -3   2    3.90    0.26
 -29   3  -2    3.95    0.34
  29   3   2    3.32    0.50
  29   3   2    3.91    0.25
 -29   3  -2    4.18    0.49
 -31  -3  -2    0.33    0.23
  31  -3   2    0.07    0.16
  31  -3   2    0.35    0.13
 -31  -3  -2    0.13    0.22
 -31   3  -2    0.31    0.25
  31   3   2   -0.05    0.23
 -31   3  -2   -0.06    0.17
  31   3   2    0.16    0.11
 -33  -3  -2    0.34    0.23
  33  -3   2    0.07    0.18
  33  -3   2    0.53    0.14
  33  -3   2    0.28    0.20
 -33  -3  -2    0.49    0.29
 -33   3  -2    0.65    0.30
  33   3   2    0.02    0.24
 -33   3  -2    0.31    0.20
  33   3   2    0.41    0.14
 -35  -3  -2    0.27    0.24
  35  -3   2    0.14    0.21
  35  -3   2    0.48    0.14
 -35  -3  -2    0.72    0.32
  35   3   2    0.12    0.25
 -35   3  -2    0.60    0.31
 -35   3  -2    0.35    0.20
  35   3   2    0.45    0.14
 -37  -3  -2    0.32    0.29
  37  -3   2    0.15    0.22
  37  -3   2    0.17    0.13
 -37  -3  -2    0.16    0.25
 -37   3  -2    0.20    0.29
 -37   3  -2    0.12    0.20
  37   3   2    0.22    0.14
  37   3   2    0.07    0.26
 -39  -3  -2    0.13    0.24
  39  -3   2    0.12    0.13
 -39  -3  -2   -0.10    0.29
  39  -3   2    0.02    0.23
 -39   3  -2    0.12    0.29
  39   3   2    0.02    0.14
 -39   3  -2   -0.02    0.20
  39   3   2   -0.01    0.26
  41  -3   2    0.03    0.13
 -41  -3  -2    0.03    0.33
 -41  -3  -2    0.37    0.26
  41  -3   2   -0.05    0.25
  41   3   2    0.01    0.14
 -41   3  -2    0.16    0.31
  41   3   2    0.14    0.28
 -41   3  -2    0.11    0.21
 -40  -4   2    0.96    0.30
 -40  -4   2    0.93    0.29
  40  -4  -2    1.16    0.36
 -40  -4   2    1.07    0.40
  40  -4  -2    1.05    0.20
  40   4  -2    1.09    0.22
 -40   4   2    0.99    0.37
 -40   4   2    0.70    0.27
 -40   4   2    1.11    0.25
  38  -4  -2   10.19    0.47
 -38  -4   2    9.03    0.60
  38  -4  -2    9.86    0.72
 -38  -4   2   10.30    0.78
 -38  -4   2    9.13    0.63
 -38   4   2    9.90    0.77
 -38   4   2   10.38    0.71
 -38   4   2    9.66    0.52
  38   4  -2    9.91    0.47
  36  -4  -2    1.81    0.42
 -36  -4   2    1.97    0.47
 -36  -4   2    1.94    0.37
 -36  -4   2    2.45    0.43
  36  -4  -2    1.91    0.27
 -36   4   2    1.89    0.49
 -36   4   2    1.55    0.41
  36   4  -2    2.00    0.27
 -36   4   2    1.85    0.32
 -34  -4   2    4.69    0.55
  34  -4  -2    4.19    0.41
  34  -4  -2    4.43    0.32
 -34  -4   2    3.38    0.47
 -34  -4   2    4.24    0.48
  34  -4  -2    4.88    0.52
  34   4  -2    4.26    0.31
 -34   4   2    4.81    0.50
 -34   4   2    3.87    0.36
 -34   4   2    4.93    0.57
 -32  -4   2   10.06    0.62
  32  -4  -2   10.44    0.51
 -32  -4   2    9.37    0.68
  32  -4  -2    9.99    0.67
 -32  -4   2    9.19    0.59
  32  -4  -2    9.97    0.44
 -32   4   2    9.42    0.49
 -32   4   2    9.41    0.69
 -32   4   2    9.41    0.63
  32   4  -2    9.81    0.43
  30  -4  -2   10.50    0.45
  30  -4  -2   11.45    0.52
 -30  -4   2   10.53    0.60
 -30  -4   2   10.18    0.68
  30  -4  -2   10.11    0.67
  30   4  -2   10.35    0.43
 -30   4   2   10.40    0.63
 -30   4   2   10.72    0.50
 -30   4   2   10.10    0.70
  28  -4  -2    1.09    0.29
  28  -4  -2    1.21    0.21
  28  -4  -2    0.99    0.17
 -28  -4   2    0.95    0.24
 -28  -4   2    1.29    0.35
 -28   4   2    0.78    0.21
 -28   4   2    1.34    0.37
 -28   4   2    0.91    0.18
  28   4  -2    1.03    0.16
 -26  -4   2    5.33    0.47
 -26  -4   2    5.55    0.45
  26  -4  -2    5.27    0.37
  26  -4  -2    5.17    0.47
  26  -4  -2    5.08    0.29
 -26   4   2    4.83    0.34
 -26   4   2    4.63    0.43
 -26   4   2    5.37    0.49
  26   4  -2    5.25    0.28
  24  -4  -2   12.95    0.70
  24  -4  -2   13.56    0.49
  24  -4  -2   13.66    0.57
 -24  -4   2   13.92    0.55
 -24  -4   2   13.13    0.69
 -24  -4   2   14.59    0.64
  24   4  -2   13.44    0.47
 -24   4   2   13.29    0.63
 -24   4   2   14.28    0.54
 -24   4   2   12.97    0.71
 -22  -4   2    8.59    0.41
  22  -4  -2    8.50    0.55
 -22  -4   2    8.92    0.50
  22  -4  -2    8.85    0.45
  22  -4  -2    8.89    0.37
 -22  -4   2    8.60    0.53
 -22   4   2    9.08    0.41
 -22   4   2    9.30    0.49
 -22   4   2    8.65    0.56
  22   4  -2    9.09    0.35
  20  -4  -2   15.13    0.73
 -20  -4   2   15.47    0.64
 -20  -4   2   14.76    0.58
  20  -4  -2   15.88    0.60
 -20  -4   2   14.57    0.69
  20  -4  -2   17.10    0.52
 -20  -4   2   15.06    0.78
 -20   4   2   15.21    0.56
 -20   4   2   14.60    0.72
 -20   4   2   15.19    0.64
  20   4  -2   15.40    0.49
 -18  -4   2   26.83    0.86
 -18  -4   2   23.16    0.92
  18  -4  -2   26.31    0.84
  18  -4  -2   26.22    0.75
 -18  -4   2   25.54    0.82
 -18  -4   2   24.86    1.00
 -18  -4   2   26.28    0.74
  18  -4  -2   24.17    0.95
 -18   4   2   25.31    0.79
 -18   4   2   22.75    0.93
 -18   4   2   26.14    0.82
 -18   4   2   23.68    0.85
  18   4  -2   25.47    0.72
  16  -4  -2   14.35    0.56
 -16  -4   2   15.17    0.56
 -16  -4   2   14.88    0.58
  16  -4  -2   13.06    0.64
 -16  -4   2   12.78    0.62
 -16  -4   2   14.37    0.71
  16  -4  -2   14.31    0.47
 -16  -4   2   14.35    0.47
 -16   4   2   14.77    0.51
 -16   4   2   15.34    0.54
 -16   4   2   13.43    0.56
  16   4  -2   14.09    0.45
 -16   4   2   13.22    0.64
 -14  -4   2   16.59    0.52
  14  -4  -2   15.00    0.58
  14  -4  -2   15.04    0.68
 -14  -4   2   14.75    0.64
  14  -4  -2   15.63    0.50
 -14  -4   2   16.51    0.74
 -14  -4   2   16.29    0.59
 -14  -4   2   15.82    0.58
 -14   4   2   15.47    0.53
 -14   4   2   14.95    0.67
 -14   4   2   15.43    0.55
 -14   4   2   15.33    0.58
  14   4  -2   15.26    0.50
  14   4  -2   14.96    0.48
  12  -4  -2   88.07    2.17
 -12  -4   2   87.80    2.19
  12  -4  -2   85.48    2.26
  12  -4  -2   82.42    2.38
 -12  -4   2   79.57    2.34
 -12  -4   2   87.36    2.24
 -12  -4   2   86.79    2.43
  12   4  -2   87.87    2.18
 -12   4   2   84.61    2.26
  12   4  -2   86.21    2.15
 -12   4   2   81.14    2.37
 -12   4   2   86.87    2.20
 -12   4   2   85.19    2.15
 -12   4   2   84.73    2.20
 -12   4   2   87.63    2.23
 -10  -4   2    8.49    0.32
  10  -4  -2    7.85    0.46
 -10  -4   2    8.60    0.35
 -10  -4   2   10.07    0.40
  10  -4  -2    8.64    0.40
 -10  -4   2    7.49    0.44
  10  -4  -2    8.29    0.32
 -10   4   2    8.74    0.35
 -10   4   2    8.82    0.36
 -10   4   2    9.08    0.35
  10   4  -2    9.22    0.31
 -10   4   2    7.83    0.45
 -10   4   2    9.06    0.31
  10   4  -2    8.33    0.31
 -10   4   2    7.86    0.37
  -8  -4   2    1.06    0.23
   8  -4  -2    1.34    0.22
  -8  -4   2    1.18    0.16
  -8  -4   2    1.15    0.18
   8  -4  -2    1.60    0.22
  -8  -4   2    1.74    0.24
   8  -4  -2    1.76    0.26
  -8  -4   2    1.19    0.18
  -8   4   2    1.72    0.18
  -8   4   2    1.97    0.25
   8   4  -2    1.32    0.14
   8   4  -2    1.62    0.15
  -8   4   2    1.42    0.17
  -8   4   2    1.66    0.15
  -8   4   2    1.54    0.16
  -8   4   2    1.60    0.17
  -6  -4   2   15.36    0.67
   6  -4  -2   15.38    0.55
  -6  -4   2   16.26    0.53
  -6  -4   2   15.62    0.51
  -6  -4   2   14.11    0.61
   6  -4  -2   14.49    0.64
   6  -4  -2   16.11    0.59
  -6   4   2   16.34    0.50
   6   4  -2   16.48    0.47
  -6   4   2   16.48    0.51
  -6   4   2   14.15    0.61
  -6   4   2   15.52    0.46
  -6   4   2   14.70    0.54
  -6   4   2   15.61    0.51
   6   4  -2   16.02    0.47
  -4  -4   2   20.36    0.62
   4  -4  -2   18.98    0.63
  -4  -4   2   17.54    0.70
  -4  -4   2   18.87    0.61
   4  -4  -2   19.04    0.68
  -4  -4   2   18.80    0.73
   4  -4  -2   18.01    0.71
  -4   4   2   18.79    0.54
   4   4  -2   18.99    0.55
  -4   4   2   18.94    0.57
  -4   4   2   17.44    0.69
  -4   4   2   19.67    0.59
  -4   4   2   19.40    0.59
   4   4  -2   17.96    0.71
  -4   4   2   18.18    0.62
   4   4  -2   21.16    0.56
   2  -4  -2    2.12    0.22
  -2  -4   2    2.25    0.26
  -2  -4   2    2.41    0.22
  -2  -4   2    2.15    0.21
   2  -4  -2    2.09    0.27
   2  -4  -2    2.05    0.27
  -2  -4   2    2.23    0.19
  -2   4   2    2.22    0.17
  -2   4   2    2.36    0.17
   2   4  -2    2.43    0.14
   2   4  -2    2.16    0.16
   2   4  -2    1.98    0.26
  -2   4   2    2.32    0.18
  -2   4   2    2.20    0.15
   2   4  -2    2.66    0.17
  -2   4   2    2.17    0.20
  -2   4   2    2.11    0.26
   0  -4  -2   12.59    0.58
   0  -4  -2   13.85    0.58
   0  -4   2   14.56    0.51
   0  -4   2   12.75    0.57
   0  -4  -2   15.07    0.50
   0  -4  -2   14.52    0.47
   0  -4   2   15.21    0.53
   0  -4   2   13.98    0.54
   0   4  -2   14.78    0.45
   0   4  -2   13.98    0.43
   0   4   2   13.67    0.42
   0   4   2   14.93    0.50
   0   4  -2   14.03    0.43
   0   4   2   14.72    0.45
   0   4  -2   13.15    0.59
   0   4   2   13.60    0.50
   0   4   2   14.91    0.46
   0   4   2   13.91    0.44
   0   4   2   12.75    0.56
  -2  -4  -2   40.11    1.10
  -2  -4  -2   40.51    1.09
   2  -4   2   38.37    1.12
  -2  -4  -2   38.82    1.21
   2  -4   2   35.80    1.20
   2  -4   2   42.59    1.16
  -2  -4  -2   37.24    1.21
   2   4   2   39.42    1.06
  -2   4  -2   36.88    1.22
  -2   4  -2   41.26    1.05
   2   4   2   40.38    1.05
   2   4   2   36.67    1.18
  -2   4  -2   40.08    1.05
   2   4   2   38.67    1.12
  -2   4  -2   38.97    1.04
   2   4   2   41.33    1.07
   2   4   2   39.37    1.03
   2   4   2   40.97    1.11
   4  -4   2    1.67    0.25
  -4  -4  -2    1.36    0.24
  -4  -4  -2    1.15    0.22
  -4  -4  -2    1.30    0.18
   4  -4   2    1.03    0.16
  -4  -4  -2    1.11    0.15
   4  -4   2    2.06    0.24
   4   4   2    1.23    0.19
  -4   4  -2    1.44    0.15
   4   4   2    1.77    0.16
   4   4   2    1.66    0.14
   4   4   2    1.76    0.15
  -4   4  -2    1.24    0.16
  -4   4  -2    1.35    0.24
   4   4   2    1.68    0.18
   4   4   2    1.51    0.15
  -6  -4  -2   11.39    0.42
  -6  -4  -2   10.42    0.56
   6  -4   2   11.25    0.46
  -6  -4  -2   10.47    0.51
  -6  -4  -2   11.34    0.44
   6  -4   2   12.40    0.51
   6  -4   2   10.84    0.53
   6   4   2   12.62    0.40
   6   4   2   11.22    0.46
   6   4   2   12.31    0.39
  -6   4  -2   11.57    0.55
  -6   4  -2   11.20    0.38
   6   4   2   11.42    0.37
  -6   4  -2   12.00    0.41
   6   4   2   12.39    0.44
   6   4   2   12.26    0.38
   8  -4   2   48.53    1.35
  -8  -4  -2   41.75    1.35
  -8  -4  -2   45.65    1.22
  -8  -4  -2   47.00    1.27
   8  -4   2   41.75    1.38
  -8  -4  -2   46.08    1.42
   8  -4   2   45.65    1.29
   8   4   2   46.48    1.19
   8   4   2   45.07    1.17
   8   4   2   43.44    1.29
  -8   4  -2   46.43    1.23
  -8   4  -2   42.00    1.39
   8   4   2   47.56    1.26
   8   4   2   47.21    1.20
  10  -4   2   22.90    0.86
 -10  -4  -2   22.61    0.84
  10  -4   2   23.90    0.82
 -10  -4  -2   23.31    0.69
 -10  -4  -2   23.56    0.75
 -10  -4  -2   23.47    0.90
  10  -4   2   22.95    0.77
 -10   4  -2   22.89    0.87
  10   4   2   23.95    0.68
  10   4   2   23.46    0.65
 -10   4  -2   23.22    0.71
  10   4   2   23.56    0.66
  10   4   2   22.94    0.78
  10   4   2   24.85    0.73
 -12  -4  -2    2.29    0.28
 -12  -4  -2    2.99    0.28
  12  -4   2    2.07    0.28
 -12  -4  -2    2.15    0.37
  12  -4   2    2.00    0.25
  12   4   2    2.36    0.17
 -12   4  -2    2.38    0.31
  12   4   2    2.58    0.19
  12   4   2    2.22    0.25
 -12   4  -2    3.11    0.22
  12   4   2    2.79    0.21
  12   4   2    2.62    0.19
 -14  -4  -2   17.98    0.64
  14  -4   2   17.76    0.64
  14  -4   2   17.06    0.74
 -14  -4  -2   16.57    0.71
 -14  -4  -2   17.77    0.78
 -14   4  -2   16.08    0.74
  14   4   2   18.94    0.59
  14   4   2   17.69    0.52
 -14   4  -2   18.16    0.59
 -16  -4  -2   25.77    0.85
 -16  -4  -2   25.17    0.99
  16  -4   2   26.53    0.84
 -16  -4  -2   24.40    0.93
  16  -4   2   24.74    0.95
  16  -4   2   26.05    0.74
 -16   4  -2   23.75    0.96
  16   4   2   26.10    0.72
  16   4   2   27.33    0.79
 -16   4  -2   25.71    0.80
  18  -4   2    0.15    0.13
 -18  -4  -2    0.21    0.17
 -18  -4  -2    0.02    0.18
 -18   4  -2    0.27    0.13
 -18   4  -2    0.29    0.20
  20  -4   2   28.96    0.93
  20  -4   2   29.62    0.84
  20  -4   2   28.21    1.08
 -20  -4  -2   28.41    1.06
 -20  -4  -2   29.42    0.98
 -20   4  -2   29.05    0.90
 -20   4  -2   28.67    1.12
  20   4   2   29.69    0.82
  20   4   2   29.65    0.88
  22  -4   2   11.51    0.43
 -22  -4  -2   11.04    0.62
  22  -4   2   11.31    0.63
  22  -4   2   11.68    0.50
 -22  -4  -2   11.97    0.58
 -22   4  -2   11.61    0.68
  22   4   2   11.63    0.41
 -22   4  -2   10.95    0.48
 -24  -4  -2    0.02    0.20
  24  -4   2    0.18    0.13
  24  -4   2    0.34    0.12
 -24  -4  -2    0.41    0.22
 -24   4  -2    0.32    0.16
 -24   4  -2    0.24    0.23
  24   4   2    0.35    0.11
 -26  -4  -2    5.23    0.50
  26  -4   2    5.01    0.29
 -26  -4  -2    5.05    0.47
  26  -4   2    5.87    0.36
 -26   4  -2    5.39    0.37
  26   4   2    5.36    0.29
 -26   4  -2    4.96    0.53
 -28  -4  -2    4.68    0.47
  28  -4   2    4.77    0.45
  28  -4   2    5.49    0.29
 -28  -4  -2    5.07    0.50
  28   4   2    4.82    0.55
 -28   4  -2    5.05    0.54
  28   4   2    4.77    0.29
 -28   4  -2    4.95    0.37
  30  -4   2    5.92    0.32
 -30  -4  -2    5.99    0.56
 -30  -4  -2    5.29    0.53
  30  -4   2    5.40    0.47
 -30   4  -2    5.47    0.41
  30   4   2    5.44    0.59
  30   4   2    5.72    0.31
 -30   4  -2    6.38    0.60
  32  -4   2    0.16    0.20
 -32  -4  -2    0.26    0.26
  32  -4   2    0.26    0.13
 -32  -4  -2    0.15    0.25
 -32   4  -2    0.29    0.29
 -32   4  -2    0.12    0.19
  32   4   2   -0.01    0.24
  32   4   2    0.25    0.13
  34  -4   2    6.40    0.50
  34  -4   2    7.04    0.36
 -34  -4  -2    6.26    0.58
 -34  -4  -2    6.45    0.63
 -34   4  -2    6.28    0.46
 -34   4  -2    6.68    0.65
  34   4   2    6.10    0.35
  34   4   2    6.69    0.66
 -36  -4  -2    6.26    0.65
  36  -4   2    5.47    0.33
  36  -4   2    4.97    0.47
 -36  -4  -2    6.03    0.59
 -36   4  -2    5.90    0.45
  36   4   2    5.36    0.65
 -36   4  -2    6.35    0.66
  36   4   2    5.58    0.34
 -38  -4  -2    0.55    0.29
 -38  -4  -2    0.70    0.35
  38  -4   2    0.44    0.16
  38   4   2    0.50    0.16
 -38   4  -2    0.46    0.23
 -38   4  -2    0.41    0.35
  38   4   2    0.51    0.30
 -37  -5   2   14.46    0.80
 -37  -5   2   15.10    0.79
 -37  -5   2   16.30    0.98
  37  -5  -2   15.61    0.61
  37  -5  -2   15.92    0.94
 -37   5   2   16.05    0.99
  37   5  -2   15.97    0.62
 -37   5   2   15.29    0.69
  35  -5  -2    0.92    0.23
  35  -5  -2    0.86    0.33
 -35  -5   2    1.10    0.39
 -35  -5   2    1.24    0.30
  35  -5  -2    0.70    0.19
 -35  -5   2    0.96    0.36
 -35   5   2    1.21    0.26
 -35   5   2    1.09    0.39
  35   5  -2    1.03    0.21
 -33  -5   2   19.36    0.93
  33  -5  -2   21.24    0.82
  33  -5  -2   21.96    1.08
 -33  -5   2   20.82    0.92
  33  -5  -2   21.25    0.74
 -33  -5   2   21.99    1.09
 -33   5   2   21.74    1.09
  33   5  -2   21.10    0.72
 -33   5   2   21.09    0.81
  31  -5  -2   31.04    1.31
  31  -5  -2   30.92    1.06
 -31  -5   2   31.33    1.15
 -31  -5   2   31.55    1.31
  31  -5  -2   31.37    0.97
  31   5  -2   31.50    0.95
 -31   5   2   31.16    1.34
 -31   5   2   30.36    1.03
  29  -5  -2    4.19    0.38
  29  -5  -2    4.27    0.31
 -29  -5   2    4.59    0.48
  29  -5  -2    4.02    0.49
 -29  -5   2    3.92    0.51
  29   5  -2    3.95    0.29
 -29   5   2    3.59    0.51
 -29   5   2    4.23    0.36
  27  -5  -2    7.68    0.39
 -27  -5   2    7.33    0.60
 -27  -5   2    7.65    0.55
  27  -5  -2    7.51    0.46
  27  -5  -2    7.43    0.59
 -27   5   2    7.60    0.63
 -27   5   2    7.38    0.43
 -27   5   2    7.18    0.45
  27   5  -2    7.45    0.36
  25  -5  -2   56.26    1.91
  25  -5  -2   58.43    1.57
 -25  -5   2   56.94    1.89
 -25  -5   2   58.38    1.73
  25  -5  -2   58.61    1.68
  25   5  -2   56.75    1.54
 -25   5   2   57.18    1.93
 -25   5   2   56.81    1.67
 -25   5   2   56.43    1.63
  23  -5  -2   24.28    0.76
  23  -5  -2   24.70    0.86
 -23  -5   2   23.68    0.84
  23  -5  -2   23.12    1.03
 -23  -5   2   23.13    1.01
 -23  -5   2   24.79    0.92
 -23   5   2   23.90    1.04
  23   5  -2   24.03    0.74
 -23   5   2   24.40    0.82
 -23   5   2   23.47    0.84
  21  -5  -2    3.66    0.27
 -21  -5   2    3.36    0.34
 -21  -5   2    4.07    0.43
  21  -5  -2    4.38    0.36
 -21  -5   2    3.96    0.43
  21  -5  -2    3.59    0.44
 -21   5   2    4.44    0.32
 -21   5   2    3.54    0.32
 -21   5   2    3.81    0.31
  21   5  -2    3.72    0.25
 -21   5   2    3.74    0.45
 -19  -5   2   60.26    1.93
 -19  -5   2   60.16    1.76
  19  -5  -2   62.41    1.97
  19  -5  -2   63.25    1.66
  19  -5  -2   65.05    1.78
  19   5  -2   61.00    1.63
 -19   5   2   63.01    1.72
 -19   5   2   62.14    1.74
 -19   5   2   61.85    1.96
 -19   5   2   61.55    1.71
 -19   5   2   61.32    1.64
  17  -5  -2   60.28    1.72
  17  -5  -2   58.43    1.89
  17  -5  -2   62.38    1.62
 -17  -5   2   59.33    1.73
 -17  -5   2   57.67    1.87
 -17  -5   2   62.06    1.63
 -17   5   2   61.17    1.69
  17   5  -2   60.83    1.59
 -17   5   2   60.25    1.90
 -17   5   2   62.35    1.67
 -17   5   2   61.49    1.67
 -17   5   2   60.30    1.59
 -15  -5   2    1.56    0.26
 -15  -5   2    1.10    0.30
 -15  -5   2    0.89    0.16
  15  -5  -2    1.10    0.27
  15  -5  -2    1.34    0.18
  15  -5  -2    0.95    0.20
 -15   5   2    1.24    0.22
 -15   5   2    1.01    0.26
 -15   5   2    1.10    0.17
 -15   5   2    1.02    0.16
  15   5  -2    1.04    0.15
 -15   5   2    1.05    0.15
 -13  -5   2   47.94    1.59
 -13  -5   2   50.63    1.66
  13  -5  -2   50.22    1.64
 -13  -5   2   53.37    1.42
 -13  -5   2   49.07    1.50
  13  -5  -2   50.88    1.48
 -13   5   2   52.62    1.43
 -13   5   2   50.65    1.35
 -13   5   2   49.76    1.62
  13   5  -2   53.64    1.41
 -13   5   2   52.36    1.42
 -13   5   2   51.65    1.42
  13   5  -2   50.93    1.35
  11  -5  -2  103.04    2.92
  11  -5  -2  102.51    2.75
 -11  -5   2  100.60    2.90
 -11  -5   2  104.73    2.95
 -11  -5   2  105.17    2.70
 -11   5   2  109.35    2.72
 -11   5   2  105.72    2.70
 -11   5   2  102.38    2.91
 -11   5   2  105.89    2.69
  11   5  -2  104.96    2.64
  11   5  -2  106.51    2.69
 -11   5   2  105.85    2.64
  -9  -5   2    0.34    0.20
   9  -5  -2    0.30    0.14
  -9  -5   2    0.33    0.13
   9  -5  -2    0.21    0.20
  -9  -5   2    0.78    0.23
  -9   5   2    0.44    0.20
   9   5  -2    0.38    0.13
  -9   5   2    0.38    0.13
  -9   5   2    0.41    0.12
   9   5  -2    0.28    0.12
  -9   5   2    0.49    0.13
  -9   5   2    0.32    0.11
   7  -5  -2   58.71    1.68
   7  -5  -2   56.97    1.77
  -7  -5   2   56.17    1.74
   7  -5  -2   56.05    1.60
  -7  -5   2   57.30    1.56
  -7  -5   2   57.05    1.76
  -7  -5   2   57.47    1.58
  -7   5   2   55.80    1.74
  -7   5   2   60.22    1.56
  -7   5   2   58.33    1.53
  -7   5   2   57.96    1.55
  -7   5   2   57.10    1.50
   7   5  -2   56.88    1.50
   5  -5  -2   68.41    2.07
   5  -5  -2   69.42    1.90
  -5  -5   2   66.27    2.04
  -5  -5   2   68.88    1.88
   5  -5  -2   68.92    1.98
  -5  -5   2   71.81    1.88
  -5  -5   2   70.89    2.05
   5   5  -2   75.08    1.81
  -5   5   2   71.50    1.85
  -5   5   2   71.16    1.83
  -5   5   2   68.48    1.80
  -5   5   2   71.08    1.85
   5   5  -2   70.95    1.81
  -5   5   2   67.75    2.04
   3  -5  -2   54.12    1.70
  -3  -5   2   57.73    1.54
  -3  -5   2   54.25    1.53
  -3  -5   2   53.80    1.69
   3  -5  -2   54.46    1.63
   3  -5  -2   55.17    1.53
   3  -5  -2   55.86    1.50
   3   5  -2   54.76    1.45
  -3   5   2   52.01    1.67
   3   5  -2   57.32    1.45
  -3   5   2   54.92    1.46
  -3   5   2   55.94    1.48
  -3   5   2   56.10    1.49
   3   5  -2   53.12    1.68
  -3   5   2   56.02    1.55
  -3   5   2   54.35    1.43
   1  -5  -2   15.08    0.54
  -1  -5   2   14.81    0.71
  -1  -5   2   16.04    0.59
  -1  -5   2   16.33    0.60
   1  -5  -2   15.92    0.58
   1  -5  -2   15.39    0.68
   1  -5  -2   15.03    0.72
  -1   5   2   15.62    0.53
  -1   5   2   15.46    0.58
  -1   5   2   15.11    0.50
   1   5  -2   15.75    0.50
   1   5  -2   14.64    0.72
  -1   5   2   15.05    0.49
   1   5  -2   16.14    0.51
  -1   5   2   14.13    0.69
  -1   5   2   15.80    0.52
   1  -5   2  106.84    2.99
  -1  -5  -2  107.52    2.77
   1  -5   2  113.13    2.86
  -1  -5  -2  108.87    2.96
  -1  -5  -2  105.43    2.98
   1  -5   2  108.32    2.83
  -1  -5  -2  108.62    2.80
   1   5   2  107.90    2.82
   1   5   2  112.72    2.75
  -1   5  -2  109.08    2.74
  -1   5  -2  107.57    2.73
   1   5   2  111.46    2.74
   1   5   2  111.17    2.76
   1   5   2  101.91    2.93
   1   5   2  109.43    2.71
  -1   5  -2  105.21    2.99
  -3  -5  -2   70.58    1.91
   3  -5   2   74.72    1.99
  -3  -5  -2   72.23    1.90
  -3  -5  -2   70.38    2.07
   3  -5   2   69.11    2.10
   3  -5   2   69.32    1.94
  -3  -5  -2   69.89    2.09
   3   5   2   73.45    1.94
  -3   5  -2   72.52    1.87
   3   5   2   72.28    1.83
   3   5   2   74.29    1.86
  -3   5  -2   69.83    2.11
  -3   5  -2   70.13    1.84
  -3   5  -2   71.77    1.87
   3   5   2   73.80    1.88
  -5  -5  -2    3.07    0.27
   5  -5   2    2.74    0.37
   5  -5   2    2.64    0.30
  -5  -5  -2    3.04    0.26
   5  -5   2    3.49    0.29
  -5  -5  -2    2.67    0.40
  -5  -5  -2    3.61    0.38
  -5   5  -2    2.63    0.23
  -5   5  -2    3.52    0.24
   5   5   2    3.19    0.26
  -5   5  -2    3.14    0.38
   5   5   2    3.17    0.23
   5   5   2    2.94    0.21
  -5   5  -2    3.42    0.22
   5   5   2    3.25    0.23
   7  -5   2   63.59    1.76
  -7  -5  -2   61.61    1.67
  -7  -5  -2   60.41    1.86
  -7  -5  -2   60.31    1.63
   7  -5   2   58.62    1.84
  -7  -5  -2   59.05    1.82
   7  -5   2   59.74    1.70
   7   5   2   62.64    1.67
   7   5   2   61.72    1.60
  -7   5  -2   60.48    1.62
  -7   5  -2   60.23    1.58
  -7   5  -2   58.39    1.85
   7   5   2   60.47    1.57
  -9  -5  -2   70.39    2.15
   9  -5   2   76.00    2.10
   9  -5   2   71.32    2.18
  -9  -5  -2   75.23    2.01
   9  -5   2   74.04    2.04
  -9  -5  -2   75.70    1.96
   9   5   2   77.19    2.00
  -9   5  -2   74.52    2.21
  -9   5  -2   74.11    1.96
  -9   5  -2   74.82    1.92
  -9   5  -2   75.08    1.99
   9   5   2   75.15    1.90
  11  -5   2    4.22    0.36
  11  -5   2    3.36    0.39
 -11  -5  -2    3.69    0.39
 -11  -5  -2    3.97    0.32
  11  -5   2    3.50    0.31
 -11   5  -2    3.42    0.25
  11   5   2    3.67    0.27
 -11   5  -2    3.53    0.41
  11   5   2    4.26    0.23
 -11   5  -2    3.80    0.27
  13  -5   2   31.67    1.17
 -13  -5  -2   32.21    1.02
 -13  -5  -2   30.24    1.13
  13  -5   2   32.47    1.03
  13  -5   2   32.65    1.10
  13   5   2   32.00    0.89
  13   5   2   32.23    0.97
 -13   5  -2   32.39    0.96
 -13   5  -2   31.80    1.19
 -13   5  -2   32.25    0.92
  15  -5   2   67.89    2.05
 -15  -5  -2   67.70    2.03
  15  -5   2   67.25    1.88
 -15  -5  -2   64.84    1.86
  15  -5   2   65.94    1.95
 -15   5  -2   67.19    2.07
 -15   5  -2   66.64    1.81
  15   5   2   66.29    1.73
  15   5   2   66.31    1.80
  17  -5   2   26.31    0.97
 -17  -5  -2   26.03    1.02
  17  -5   2   26.32    1.05
  17  -5   2   25.02    0.88
 -17  -5  -2   24.70    0.90
 -17   5  -2   25.49    1.07
  17   5   2   25.18    0.82
  17   5   2   25.79    0.75
 -17   5  -2   25.75    0.83
  19  -5   2    9.33    0.49
  19  -5   2    9.90    0.78
 -19  -5  -2    9.30    0.61
  19  -5   2   10.04    0.59
 -19  -5  -2    9.69    0.55
 -19   5  -2    9.97    0.47
 -19   5  -2    9.95    0.67
  19   5   2    9.66    0.38
  21  -5   2   65.99    1.88
 -21  -5  -2   66.62    2.08
  21  -5   2   67.90    2.00
 -21  -5  -2   64.74    1.93
 -21   5  -2   65.76    1.84
  21   5   2   65.63    1.74
 -21   5  -2   67.32    2.15
 -23  -5  -2   10.33    0.62
  23  -5   2   12.80    0.66
  23  -5   2   12.13    0.55
 -23  -5  -2   11.17    0.69
 -23   5  -2   11.47    0.76
 -23   5  -2   11.06    0.52
  23   5   2   10.73    0.43
  25  -5   2    1.30    0.28
 -25  -5  -2    1.43    0.39
 -25  -5  -2    1.35    0.29
  25  -5   2    1.20    0.22
 -25   5  -2    1.37    0.23
 -25   5  -2    1.46    0.38
  25   5   2    1.41    0.22
 -27  -5  -2   16.84    0.89
  27  -5   2   17.39    0.69
 -27  -5  -2   15.87    0.80
  27  -5   2   16.99    0.80
 -27   5  -2   17.06    0.95
 -27   5  -2   16.49    0.68
  27   5   2   16.64    0.58
 -29  -5  -2   23.50    1.08
  29  -5   2   22.50    0.74
  29  -5   2   22.48    0.94
 -29  -5  -2   22.13    0.97
 -29   5  -2   23.37    1.13
  29   5   2   22.27    0.73
 -29   5  -2   21.86    0.83
 -31  -5  -2    0.88    0.31
  31  -5   2    1.04    0.27
 -31  -5  -2    1.73    0.46
  31  -5   2    1.08    0.18
 -31   5  -2    1.21    0.26
 -31   5  -2    1.42    0.39
  31   5   2    1.03    0.19
  33  -5   2    9.80    0.64
 -33  -5  -2   10.59    0.79
  33  -5   2    9.39    0.44
 -33  -5  -2    9.60    0.70
 -33   5  -2    9.15    0.55
  33   5   2    9.56    0.44
 -33   5  -2   10.62    0.82
  32  -6  -2   24.77    0.83
  32  -6  -2   23.89    0.91
  32  -6  -2   24.88    1.19
 -32  -6   2   21.28    1.05
 -32  -6   2   24.91    1.21
 -32   6   2   22.64    0.90
 -32   6   2   23.84    0.90
 -32   6   2   25.21    1.24
 -32   6   2   25.03    0.83
  32   6  -2   23.36    0.80
  30  -6  -2   28.28    1.28
  30  -6  -2   27.70    1.02
  30  -6  -2   28.87    0.93
 -30  -6   2   29.14    1.32
 -30   6   2   27.74    1.01
  30   6  -2   28.19    0.90
 -30   6   2   29.50    1.33
 -30   6   2   29.52    0.92
 -30   6   2   28.40    1.01
  28  -6  -2    1.93    0.33
 -28  -6   2    1.51    0.41
  28  -6  -2    1.83    0.46
 -28   6   2    1.53    0.41
  28   6  -2    1.50    0.21
 -28   6   2    1.54    0.26
 -28   6   2    1.14    0.25
 -28   6   2    1.65    0.24
  26  -6  -2   41.91    1.59
 -26  -6   2   41.99    1.60
  26  -6  -2   40.93    1.32
  26   6  -2   40.09    1.18
 -26   6   2   43.07    1.62
 -26   6   2   40.97    1.19
 -26   6   2   40.27    1.29
 -26   6   2   39.14    1.28
 -24  -6   2   41.84    1.54
 -24  -6   2   43.62    1.62
  24  -6  -2   42.44    1.37
  24  -6  -2   43.32    1.63
 -24   6   2   41.74    1.32
 -24   6   2   43.93    1.34
  24   6  -2   42.44    1.23
 -24   6   2   43.83    1.24
 -24   6   2   45.61    1.65
  22  -6  -2    2.63    0.47
 -22  -6   2    2.29    0.36
  22  -6  -2    2.50    0.34
 -22  -6   2    2.43    0.47
 -22   6   2    2.43    0.32
  22   6  -2    2.56    0.26
 -22   6   2    2.74    0.32
 -22   6   2    2.86    0.35
 -22   6   2    2.66    0.28
 -22   6   2    2.63    0.47
 -20  -6   2   33.94    1.17
  20  -6  -2   35.75    1.39
 -20  -6   2   34.23    1.35
  20  -6  -2   34.85    1.15
  20   6  -2   34.98    1.01
 -20   6   2   34.51    1.01
 -20   6   2   32.58    1.09
 -20   6   2   33.37    1.09
 -20   6   2   35.83    1.38
 -20   6   2   34.23    1.09
  18  -6  -2   62.78    2.04
  18  -6  -2   62.39    1.82
 -18  -6   2   62.35    2.04
 -18  -6   2   60.44    1.84
 -18   6   2   60.86    1.76
 -18   6   2   62.83    1.75
  18   6  -2   63.72    1.67
 -18   6   2   63.08    1.67
 -18   6   2   63.15    2.04
 -18   6   2   61.50    1.75
 -16  -6   2   21.31    0.85
  16  -6  -2   20.67    0.99
 -16  -6   2   21.51    0.73
  16  -6  -2   20.20    0.79
 -16  -6   2   21.02    0.97
 -16   6   2   20.85    0.97
  16   6  -2   19.98    0.67
 -16   6   2   20.85    0.67
 -16   6   2   20.90    0.73
 -16   6   2   19.97    0.74
 -16   6   2   21.10    0.75
  14  -6  -2   12.66    0.76
  14  -6  -2   13.19    0.60
 -14  -6   2   13.77    0.75
 -14  -6   2   13.97    0.55
 -14  -6   2   13.60    0.66
 -14   6   2   12.87    0.50
 -14   6   2   13.74    0.55
 -14   6   2   13.99    0.57
  14   6  -2   14.14    0.50
 -14   6   2   13.33    0.77
 -14   6   2   13.44    0.56
 -12  -6   2   93.25    2.74
 -12  -6   2   87.90    2.57
 -12  -6   2   94.46    2.47
  12  -6  -2   92.17    2.53
  12  -6  -2   92.88    2.76
 -12   6   2   93.96    2.39
 -12   6   2   96.05    2.75
  12   6  -2   94.04    2.39
 -12   6   2   89.98    2.46
 -12   6   2   92.29    2.46
  12   6  -2   94.54    2.48
 -12   6   2   93.82    2.44
 -10  -6   2   69.11    1.88
  10  -6  -2   66.43    1.91
  10  -6  -2   68.46    2.14
 -10  -6   2   67.75    2.13
 -10   6   2   69.18    2.12
  10   6  -2   68.15    1.79
 -10   6   2   67.94    1.84
 -10   6   2   68.41    1.79
 -10   6   2   67.89    1.86
  10   6  -2   67.19    1.87
   8  -6  -2    0.02    0.23
  -8  -6   2    0.68    0.17
  -8  -6   2    0.31    0.25
  -8   6   2    0.08    0.14
  -8   6   2    0.44    0.13
  -8   6   2    0.06    0.24
   8   6  -2    0.28    0.15
   8   6  -2   -0.11    0.14
  -8   6   2    0.79    0.22
  -8   6   2    0.31    0.13
   6  -6  -2   83.57    2.48
   6  -6  -2   80.78    2.25
  -6  -6   2   83.36    2.23
  -6  -6   2   82.42    2.46
  -6   6   2   83.58    2.19
  -6   6   2   82.04    2.28
   6   6  -2   81.88    2.22
  -6   6   2   82.66    2.12
  -6   6   2   81.73    2.16
   6   6  -2   83.12    2.14
  -6   6   2   81.22    2.44
   4  -6  -2   51.58    1.49
  -4  -6   2   50.91    1.69
  -4  -6   2   49.76    1.52
  -4  -6   2   51.38    1.49
   4  -6  -2   53.25    1.73
  -4   6   2   52.06    1.69
  -4   6   2   51.19    1.37
  -4   6   2   50.86    1.41
   4   6  -2   51.51    1.39
  -4   6   2   49.00    1.51
  -4   6   2   50.83    1.43
   2  -6  -2    2.90    0.45
  -2  -6   2    3.71    0.32
  -2  -6   2    3.53    0.32
  -2  -6   2    2.59    0.43
  -2   6   2    2.55    0.24
   2   6  -2    3.12    0.40
   2   6  -2    2.97    0.28
  -2   6   2    3.67    0.33
  -2   6   2    3.20    0.27
   2   6  -2    2.33    0.26
  -2   6   2    3.25    0.41
  -2   6   2    2.96    0.29
   0  -6  -2   20.58    0.94
   0  -6   2   21.00    0.94
   0  -6   2   21.48    0.76
   0  -6   2   20.25    0.76
   0  -6  -2   20.62    0.74
   0   6   2   20.66    0.69
   0   6   2   20.72    0.77
   0   6  -2   20.38    0.67
   0   6   2   19.79    0.64
   0   6  -2   20.37    0.66
   0   6   2   20.04    0.86
   0   6  -2   20.69    0.93
  -2  -6  -2   91.83    2.48
   2  -6   2   95.50    2.74
   2  -6   2   93.12    2.51
  -2  -6  -2   94.00    2.73
   2  -6   2   91.51    2.53
   2   6   2   92.22    2.38
  -2   6  -2   92.85    2.39
  -2   6  -2   92.79    2.73
  -2   6  -2   91.05    2.41
   2   6   2   96.39    2.44
   2   6   2   93.26    2.51
   4  -6   2   23.21    1.00
  -4  -6  -2   22.03    0.98
  -4  -6  -2   22.37    0.77
   4  -6   2   22.68    0.82
   4  -6   2   22.16    0.84
  -4   6  -2   22.22    0.73
   4   6   2   23.38    0.74
  -4   6  -2   22.49    0.99
  -4   6  -2   22.38    0.71
   4   6   2   22.71    0.81
   4   6   2   22.28    0.69
  -6  -6  -2   23.11    1.01
   6  -6   2   23.74    0.89
   6  -6   2   24.05    1.04
  -6  -6  -2   23.81    0.80
   6  -6   2   24.32    0.86
  -6   6  -2   24.07    0.77
   6   6   2   22.42    0.71
   6   6   2   23.71    0.76
  -6   6  -2   24.05    1.05
  -6   6  -2   24.01    0.74
   6   6   2   23.83    0.83
  -8  -6  -2   99.08    2.87
   8  -6   2   99.91    2.69
  -8  -6  -2   98.95    2.60
   8  -6   2  101.71    2.90
   8  -6   2   99.58    2.74
  -8   6  -2   99.31    2.90
   8   6   2   97.40    2.52
  -8   6  -2   97.76    2.58
  -8   6  -2   98.85    2.54
   8   6   2   98.75    2.64
 -10  -6  -2   39.41    1.39
  10  -6   2   38.77    1.42
  10  -6   2   38.04    1.21
  10  -6   2   37.77    1.27
 -10   6  -2   38.98    1.43
  10   6   2   37.17    1.16
 -10   6  -2   36.93    1.14
 -10   6  -2   37.09    1.09
  10   6   2   38.14    1.06
 -10   6  -2   38.41    1.13
  12  -6   2    1.02    0.31
  12  -6   2    1.18    0.23
  12  -6   2    0.67    0.22
 -12  -6  -2    0.83    0.30
 -12   6  -2    0.84    0.18
  12   6   2    1.35    0.25
 -12   6  -2    0.88    0.31
  12   6   2    0.79    0.16
 -12   6  -2    1.13    0.19
 -12   6  -2    0.95    0.16
 -14  -6  -2   47.90    1.65
  14  -6   2   46.52    1.45
 -14  -6  -2   46.88    1.45
  14  -6   2   45.54    1.52
 -14   6  -2   46.61    1.32
 -14   6  -2   48.50    1.68
  14   6   2   48.00    1.40
  14   6   2   47.56    1.30
 -14   6  -2   47.96    1.37
 -16  -6  -2   72.78    2.24
 -16  -6  -2   67.57    2.01
  16  -6   2   70.88    2.12
  16  -6   2   70.31    2.02
  16   6   2   70.17    1.85
 -16   6  -2   71.52    1.88
 -16   6  -2   69.40    1.94
 -16   6  -2   72.88    2.28
  16   6   2   68.66    1.94
 -18  -6  -2    0.73    0.24
 -18  -6  -2    1.30    0.35
  18  -6   2    0.75    0.25
  18  -6   2    1.49    0.25
 -18   6  -2    1.06    0.36
 -18   6  -2    0.86    0.20
  18   6   2    1.28    0.18
 -20  -6  -2   31.10    1.13
  20  -6   2   31.93    1.09
 -20  -6  -2   33.34    1.32
  20  -6   2   31.73    1.20
 -20   6  -2   32.64    1.34
  20   6   2   31.02    0.93
 -20   6  -2   32.15    0.98
 -20   6  -2   31.16    1.04
 -22  -6  -2   52.22    1.80
 -22  -6  -2   45.73    1.57
  22  -6   2   50.88    1.67
  22  -6   2   49.50    1.53
 -22   6  -2   50.40    1.42
 -22   6  -2   53.72    1.85
 -22   6  -2   47.31    1.47
  22   6   2   48.87    1.37
  24  -6   2   14.52    0.79
  24  -6   2   14.92    0.67
 -24  -6  -2   14.73    0.77
 -24  -6  -2   16.71    0.91
 -24   6  -2   14.68    0.60
  24   6   2   14.61    0.55
 -24   6  -2   16.26    0.96
 -24   6  -2   14.23    0.65
 -26  -6  -2    6.90    0.59
  26  -6   2    6.39    0.57
 -26  -6  -2    7.61    0.68
  26  -6   2    7.05    0.46
  26   6   2    6.98    0.37
 -26   6  -2    7.16    0.48
 -26   6  -2    7.74    0.71
 -28  -6  -2   35.04    1.43
  28  -6   2   32.88    1.12
  28  -6   2   33.04    1.26
 -28  -6  -2   30.50    1.24
 -28   6  -2   35.57    1.48
 -28   6  -2   32.12    1.11
  28   6   2   31.85    0.99
  23  -7  -2    8.34    0.72
  23  -7  -2    8.22    0.52
 -23  -7   2    7.62    0.72
 -23  -7   2    6.77    0.57
 -23   7   2    7.92    0.42
 -23   7   2    6.92    0.48
  23   7  -2    7.21    0.42
 -23   7   2    7.38    0.46
  21  -7  -2    4.71    0.43
  21  -7  -2    4.50    0.59
 -21  -7   2    3.86    0.46
 -21  -7   2    4.48    0.59
 -21   7   2    4.13    0.39
 -21   7   2    4.26    0.38
  21   7  -2    4.23    0.33
 -21   7   2    5.13    0.36
 -19  -7   2   21.77    0.94
  19  -7  -2   24.48    1.16
 -19  -7   2   22.90    1.13
  19  -7  -2   22.30    0.88
  19   7  -2   22.75    0.76
 -19   7   2   21.78    0.81
 -19   7   2   22.72    0.75
 -19   7   2   21.32    0.83
 -17  -7   2   22.34    1.10
 -17  -7   2   19.68    0.91
  17  -7  -2   23.36    1.11
  17  -7  -2   21.35    0.86
  17   7  -2   21.71    0.73
 -17   7   2   20.51    0.80
 -17   7   2   21.26    0.78
 -17   7   2   21.34    0.72
  15  -7  -2    0.98    0.36
  15  -7  -2    0.40    0.24
 -15  -7   2    1.09    0.36
 -15  -7   2    0.88    0.32
  15  -7  -2    0.83    0.23
 -15   7   2    0.85    0.20
 -15   7   2    0.72    0.18
 -15   7   2    0.73    0.26
 -15   7   2    0.84    0.21
  15   7  -2    0.87    0.19
 -13  -7   2   21.31    0.78
 -13  -7   2   19.68    0.90
 -13  -7   2   22.37    1.05
  13  -7  -2   20.14    0.83
  13  -7  -2   18.97    0.86
  13  -7  -2   21.72    1.06
  13   7  -2   21.01    0.70
 -13   7   2   19.86    0.87
 -13   7   2   21.03    0.70
 -13   7   2   20.34    0.77
 -13   7   2   20.58    0.74
 -11  -7   2   49.45    1.73
  11  -7  -2   45.07    1.50
 -11  -7   2   47.48    1.42
  11  -7  -2   52.09    1.78
 -11  -7   2   44.41    1.54
  11  -7  -2   47.63    1.48
 -11   7   2   47.48    1.33
 -11   7   2   46.23    1.41
 -11   7   2   46.46    1.38
  11   7  -2   48.50    1.34
 -11   7   2   45.81    1.50
   9  -7  -2    7.08    0.68
   9  -7  -2    6.06    0.48
  -9  -7   2    7.47    0.66
  -9  -7   2    7.35    0.56
  -9  -7   2    7.39    0.46
   9  -7  -2    6.92    0.47
  -9   7   2    6.80    0.38
   9   7  -2    6.60    0.44
  -9   7   2    6.28    0.43
  -9   7   2    7.05    0.51
   9   7  -2    6.50    0.38
  -7  -7   2   23.19    0.84
   7  -7  -2   24.75    1.14
   7  -7  -2   22.79    0.86
  -7  -7   2   21.83    0.94
  -7  -7   2   23.94    1.09
   7  -7  -2   21.22    1.18
   7   7  -2   22.07    0.84
  -7   7   2   22.07    0.80
  -7   7   2   22.41    0.73
   7   7  -2   22.60    0.75
  -7   7   2   22.25    0.89
   5  -7  -2   67.31    2.14
  -5  -7   2   61.78    1.82
  -5  -7   2   67.03    2.13
   5  -7  -2   61.78    1.83
  -5   7   2   61.63    1.69
   5   7  -2   63.87    1.71
   5   7  -2   59.86    1.81
  -5   7   2   63.31    1.78
  -5   7   2   60.82    1.87
  -3  -7   2   17.61    0.94
  -3  -7   2   16.67    0.71
   3  -7  -2   18.78    0.99
   3  -7  -2   17.13    0.70
  -3   7   2   16.53    0.75
   3   7  -2   17.28    0.62
  -3   7   2   16.11    0.66
  -3   7   2   16.24    0.59
   3   7  -2   15.63    0.70
   1  -7  -2    3.44    0.36
   1  -7  -2    2.51    0.54
  -1  -7   2    3.14    0.35
  -1  -7   2    2.53    0.53
  -1   7   2    2.22    0.27
  -1   7   2    2.55    0.31
   1   7  -2    2.61    0.30
  -1   7   2    2.45    0.38
  -1  -7  -2   43.52    1.33
  -1  -7  -2   45.03    1.62
   1  -7   2   46.30    1.64
   1  -7   2   42.31    1.34
   1  -7   2   40.82    1.36
   1   7   2   40.14    1.35
   1   7   2   42.52    1.27
  -1   7  -2   42.31    1.23
  -1   7  -2   43.74    1.56
   1   7   2   41.21    1.20
  -3  -7  -2   58.74    1.70
   3  -7   2   57.50    1.77
  -3  -7  -2   62.23    2.02
   3  -7   2   63.75    2.06
   3  -7   2   57.08    1.74
   3   7   2   57.93    1.59
   3   7   2   55.61    1.73
  -3   7  -2   58.41    1.62
  -3   7  -2   61.21    2.01
   3   7   2   58.08    1.65
   5  -7   2    0.92    0.40
   5  -7   2    1.31    0.26
  -5  -7  -2    1.53    0.39
   5  -7   2    1.48    0.26
   5   7   2    1.21    0.25
  -5   7  -2    0.88    0.35
  -5   7  -2    1.08    0.21
   5   7   2    0.93    0.20
   5   7   2    0.93    0.18
  -5   7  -2    1.06    0.20
  -7  -7  -2   33.13    1.32
   7  -7   2   29.73    1.10
   7  -7   2   29.29    1.06
   7   7   2   29.22    1.04
   7   7   2   29.53    0.91
  -7   7  -2   32.69    1.33
  -7   7  -2   28.86    0.96
  -7   7  -2   30.27    0.94
   9  -7   2   42.32    1.39
  -9  -7  -2   48.01    1.67
   9  -7   2   41.32    1.43
   9   7   2   41.21    1.35
   9   7   2   42.40    1.21
  -9   7  -2   43.38    1.25
  -9   7  -2   46.50    1.67
  -9   7  -2   41.94    1.28
  11  -7   2    9.86    0.56
 -11  -7  -2   10.83    0.75
  11  -7   2    9.65    0.61
  11   7   2    9.67    0.53
 -11   7  -2   10.57    0.77
 -11   7  -2   10.02    0.51
  11   7   2    9.68    0.43
 -11   7  -2    9.56    0.47
  13  -7   2   10.26    0.63
 -13  -7  -2   12.05    0.80
  13  -7   2   10.95    0.59
 -13   7  -2   10.10    0.51
 -13   7  -2   10.07    0.48
  13   7   2   10.06    0.54
  13   7   2   10.29    0.46
 -13   7  -2   11.60    0.81
  15  -7   2   32.23    1.22
  15  -7   2   32.60    1.15
 -15  -7  -2   35.78    1.41
 -15   7  -2   34.42    1.42
 -15   7  -2   31.56    1.06
  15   7   2   32.01    0.98
 -15   7  -2   32.86    1.01
  17  -7   2   16.42    0.74
  17  -7   2   14.65    0.80
 -17  -7  -2   17.54    0.97
 -17   7  -2   16.52    0.63
 -17   7  -2   17.19    0.98
  17   7   2   15.65    0.58
 -17   7  -2   15.97    0.67
  19  -7   2    0.12    0.18
 -19  -7  -2   -0.02    0.30
  19  -7   2    0.17    0.22
 -19   7  -2   -0.05    0.27
 -19   7  -2    0.04    0.17
  19   7   2    0.18    0.15
 -19   7  -2    0.16    0.18
  21  -7   2   25.89    0.99
 -21  -7  -2   28.18    1.27
  21  -7   2   24.72    1.08
 -21   7  -2   26.92    0.87
 -21   7  -2   24.51    0.93
  21   7   2   24.69    0.82
 -21   7  -2   24.31    0.91
 -21   7  -2   29.20    1.30
   6  -8  -2   17.80    1.01
   6  -8  -2   15.78    0.72
  -6  -8   2   14.10    0.81
  -6  -8   2   16.19    0.71
  -6   8   2   13.66    0.75
   6   8  -2   14.03    0.70
  -6   8   2   14.46    0.64
   6   8  -2   15.45    0.60
  -6   8   2   14.74    0.58
  -4  -8   2   13.75    0.79
  -4  -8   2   15.72    0.70
   4  -8  -2   16.28    0.71
  -4   8   2   14.24    0.64
  -4   8   2   13.15    0.72
   4   8  -2   15.35    0.59
  -4   8   2   14.43    0.57
   4   8  -2   13.48    0.70
   2  -8  -2    1.54    0.27
  -2  -8   2    1.28    0.26
  -2  -8   2    0.92    0.34
   2  -8  -2    1.46    0.44
  -2   8   2    1.24    0.22
   2   8  -2    1.13    0.22
  -2   8   2    1.34    0.30
   2   8  -2    1.12    0.27
  -2   8   2    0.81    0.23
   0  -8  -2    8.96    0.54
   0  -8   2    9.32    0.55
   0  -8   2    8.30    0.63
   0  -8  -2    9.77    0.80
   0   8   2    8.28    0.42
   0   8  -2    7.43    0.54
   0   8   2    7.56    0.54
   0   8  -2    8.58    0.45
   2  -8   2   15.24    0.82
  -2  -8  -2   17.48    0.73
   2  -8   2   17.97    0.76
   2   8   2   16.82    0.61
  -2   8  -2   16.70    0.63
  -2   8  -2   14.63    0.74
   2   8   2   14.86    0.74
  -4  -8  -2    6.08    0.68
   4  -8   2    4.67    0.52
   4  -8   2    5.24    0.46
  -4   8  -2    5.06    0.38
  -4   8  -2    4.02    0.46
   4   8   2    5.05    0.46
   4   8   2    5.04    0.34
 -48   0   3   -0.01    0.21
 -48   0   3   -0.09    0.32
  48   0  -3    0.06    0.16
  48   0  -3    0.01    0.28
 -46   0   3    0.30    0.23
 -46   0   3    0.09    0.34
  46   0  -3    0.11    0.15
  46   0  -3   -0.28    0.27
 -44   0   3    0.66    0.36
  44   0  -3   -0.14    0.27
  44   0  -3    0.28    0.16
 -44   0   3    0.10    0.21
 -42   0   3    0.04    0.19
 -42   0   3    0.11    0.27
  42   0  -3    0.03    0.13
  40   0  -3    0.02    0.12
 -40   0   3    0.17    0.25
 -40   0   3    0.12    0.18
 -38   0   3    0.30    0.23
 -38   0   3    0.28    0.17
  38   0  -3    0.45    0.14
  36   0  -3    0.47    0.13
 -36   0   3    0.18    0.21
 -36   0   3    0.18    0.16
 -34   0   3    0.26    0.16
 -34   0   3    0.23    0.20
  34   0  -3    0.39    0.12
  32   0  -3    0.72    0.13
 -32   0   3    0.34    0.20
 -32   0   3    0.55    0.16
  30   0  -3    0.25    0.10
 -30   0   3    0.44    0.14
 -30   0   3    0.22    0.17
  28   0  -3    0.13    0.08
  28   0  -3    0.30    0.09
 -28   0   3    0.04    0.10
 -28   0   3    0.13    0.15
 -28   0   3    0.11    0.12
 -28   0   3    0.01    0.09
  26   0  -3    0.54    0.09
  26   0  -3    0.25    0.09
  24   0  -3    0.36    0.08
 -22   0   3    0.18    0.06
  22   0  -3    0.19    0.07
 -22   0   3    0.13    0.12
 -22   0   3    0.16    0.08
 -22   0   3   -0.02    0.07
 -22   0   3    0.08    0.09
  22   0  -3    0.06    0.06
 -20   0   3    0.00    0.08
  20   0  -3    0.18    0.06
  20   0  -3    0.13    0.06
 -20   0   3    0.18    0.07
 -20   0   3    0.21    0.11
 -20   0   3    0.25    0.08
 -18   0   3    0.83    0.14
  16   0  -3    0.10    0.05
  14   0  -3    0.10    0.05
  12   0  -3    0.15    0.05
 -12   0   3    0.21    0.06
 -12   0   3    0.11    0.04
 -12   0   3    0.29    0.07
 -10   0   3    0.34    0.08
 -10   0   3    0.53    0.08
 -10   0   3    0.35    0.06
  -8   0   3    0.66    0.05
  -6   0   3    0.40    0.04
  -4   0   3    0.45    0.04
  -2   0   3    1.65    0.08
   0   0  -3    0.33    0.06
   0   0   3    0.30    0.05
   2   0   3    0.46    0.05
   4   0   3    0.14    0.04
   4   0   3    0.22    0.04
   4   0   3    0.23    0.05
   6   0   3    0.41    0.06
  -8   0  -3    0.19    0.08
   8   0   3    0.08    0.05
   8   0   3    0.05    0.07
   8   0   3    0.16    0.05
  -8   0  -3    0.06    0.05
   8   0   3    0.18    0.07
  10   0   3    0.20    0.06
  10   0   3    0.23    0.09
 -14   0  -3    0.36    0.09
  14   0   3    0.33    0.06
  16   0   3    0.26    0.08
  16   0   3    0.26    0.06
 -16   0  -3    0.43    0.10
 -16   0  -3    0.46    0.09
  16   0   3    0.11    0.11
 -16   0  -3    0.08    0.10
  16   0   3    0.21    0.06
  18   0   3    0.37    0.07
 -18   0  -3    0.20    0.12
  18   0   3    0.26    0.15
 -18   0  -3    0.18    0.11
  20   0   3   -0.11    0.14
 -20   0  -3    0.06    0.11
  22   0   3    0.10    0.16
 -22   0  -3    0.22    0.11
  22   0   3    0.29    0.08
 -22   0  -3    0.03    0.12
  22   0   3    0.38    0.11
 -22   0  -3    0.19    0.15
 -24   0  -3    0.26    0.12
 -24   0  -3    0.19    0.13
  24   0   3    0.33    0.11
  24   0   3    0.08    0.17
 -24   0  -3    0.27    0.16
  24   0   3    0.23    0.08
  26   0   3    0.09    0.16
 -26   0  -3    0.05    0.12
 -26   0  -3    0.13    0.17
 -26   0  -3    0.11    0.14
  26   0   3    0.23    0.11
  26   0   3    0.17    0.08
 -28   0  -3    0.28    0.15
  28   0   3    0.09    0.08
 -28   0  -3   -0.05    0.12
  28   0   3    0.17    0.11
  28   0   3   -0.01    0.18
 -28   0  -3    0.11    0.18
  30   0   3    0.22    0.10
 -30   0  -3    0.28    0.15
  30   0   3   -0.04    0.18
 -30   0  -3    0.14    0.20
 -30   0  -3    0.23    0.16
 -32   0  -3    0.12    0.20
  32   0   3    0.15    0.10
 -32   0  -3    0.07    0.16
  32   0   3   -0.09    0.18
 -32   0  -3    0.23    0.17
  34   0   3   -0.10    0.21
 -34   0  -3    0.23    0.23
 -34   0  -3    0.40    0.18
  34   0   3    0.04    0.10
 -34   0  -3    0.21    0.17
  36   0   3    0.23    0.24
 -36   0  -3    0.14    0.25
 -36   0  -3    0.34    0.20
  36   0   3    0.22    0.12
 -36   0  -3    0.41    0.19
 -38   0  -3    0.24    0.31
 -38   0  -3    0.20    0.21
  38   0   3    0.16    0.13
  38   0   3   -0.08    0.23
 -38   0  -3   -0.05    0.19
 -40   0  -3    0.05    0.21
 -40   0  -3    0.15    0.32
  40   0   3    0.06    0.26
 -40   0  -3    0.12    0.21
 -42   0  -3    0.45    0.24
 -42   0  -3   -0.08    0.22
  42   0   3    0.35    0.28
 -42   0  -3    0.26    0.34
 -47  -1   3    0.50    0.33
  47  -1  -3    0.17    0.27
 -47  -1   3    0.10    0.23
  47  -1  -3    0.26    0.17
 -47   1   3    0.24    0.23
  47   1  -3   -0.14    0.30
  47   1  -3    0.25    0.17
 -47   1   3    0.38    0.33
 -45  -1   3    6.71    0.54
 -45  -1   3    7.43    0.69
  45  -1  -3    7.10    0.41
  45  -1  -3    5.82    0.66
  45   1  -3    6.91    0.41
 -45   1   3    6.59    0.51
 -45   1   3    6.64    0.66
  43  -1  -3    8.79    0.73
 -43  -1   3   10.33    0.76
  43  -1  -3   10.27    0.46
 -43  -1   3    9.08    0.59
 -43   1   3    9.94    0.76
 -43   1   3    9.87    0.58
  43   1  -3   10.01    0.46
  41  -1  -3    1.25    0.20
  41  -1  -3    1.05    0.32
 -41  -1   3    1.91    0.48
 -41  -1   3    1.06    0.26
 -41   1   3    1.16    0.25
 -41   1   3    1.22    0.37
  41   1  -3    1.27    0.20
 -39  -1   3   16.28    0.88
  39  -1  -3   14.55    0.85
 -39  -1   3   15.18    0.71
  39  -1  -3   16.22    0.58
 -39   1   3   16.12    0.69
 -39   1   3   16.09    0.89
  39   1  -3   16.30    0.58
 -37  -1   3   11.41    0.72
  37  -1  -3   11.50    0.46
 -37  -1   3   11.23    0.58
  37   1  -3   11.86    0.46
 -37   1   3   11.85    0.75
 -37   1   3   12.12    0.57
 -35  -1   3    0.42    0.24
  35  -1  -3    0.35    0.12
 -35  -1   3    0.59    0.19
 -35   1   3    0.31    0.17
  35   1  -3    0.53    0.13
 -35   1   3    0.45    0.26
 -33  -1   3    4.76    0.31
 -33  -1   3    4.69    0.45
  33  -1  -3    4.66    0.27
 -33  -1   3    4.90    0.38
 -33   1   3    5.19    0.30
 -33   1   3    4.93    0.36
  33   1  -3    4.81    0.27
 -33   1   3    4.79    0.48
  31  -1  -3   40.45    1.13
 -31  -1   3   39.26    1.39
  31  -1  -3   43.46    1.35
 -31  -1   3   40.86    1.26
 -31  -1   3   42.10    1.18
 -31   1   3   41.89    1.23
 -31   1   3   40.23    1.42
 -31   1   3   42.10    1.16
  31   1  -3   41.09    1.13
  29  -1  -3   14.28    0.48
 -29  -1   3   14.37    0.64
  29  -1  -3   12.64    0.45
 -29  -1   3   13.36    0.56
 -29  -1   3   12.27    0.64
 -29  -1   3   13.49    0.49
  29   1  -3   12.92    0.45
 -29   1   3   13.22    0.48
 -29   1   3   13.31    0.53
 -29   1   3   12.70    0.66
  27  -1  -3   11.59    0.40
  27  -1  -3   11.60    0.42
 -27  -1   3   11.53    0.56
 -27  -1   3   11.34    0.58
 -27  -1   3   11.20    0.50
 -27  -1   3   11.25    0.43
 -27   1   3   11.71    0.42
 -27   1   3   10.95    0.59
  27   1  -3   11.21    0.39
 -27   1   3   11.32    0.47
 -25  -1   3   34.55    1.13
 -25  -1   3   35.15    1.00
 -25  -1   3   33.30    1.14
 -25  -1   3   36.75    1.06
  25  -1  -3   34.02    0.95
  25  -1  -3   35.58    0.97
 -25   1   3   35.17    0.97
  25   1  -3   34.02    0.94
 -25   1   3   33.57    1.16
 -25   1   3   35.70    1.03
 -25   1   3   35.90    0.96
 -23  -1   3   37.45    1.08
  23  -1  -3   37.88    1.00
 -23  -1   3   36.67    1.16
 -23  -1   3   34.31    1.15
 -23  -1   3   35.39    0.97
 -23  -1   3   37.95    1.03
  23  -1  -3   36.71    0.98
 -23   1   3   35.51    1.18
  23   1  -3   35.84    0.97
 -23   1   3   37.11    1.00
 -23   1   3   36.88    0.98
 -23   1   3   35.70    0.97
 -23   1   3   37.64    1.05
 -21  -1   3   12.71    0.40
 -21  -1   3   13.40    0.45
 -21  -1   3   11.93    0.53
 -21  -1   3   12.84    0.55
 -21  -1   3   12.65    0.39
 -21  -1   3   12.84    0.48
  21  -1  -3   13.14    0.42
  21  -1  -3   12.91    0.40
 -21   1   3   12.47    0.39
 -21   1   3   12.14    0.55
 -21   1   3   13.05    0.42
 -21   1   3   12.70    0.41
  21   1  -3   12.14    0.39
 -21   1   3   12.82    0.46
 -19  -1   3   31.45    0.90
 -19  -1   3   28.04    0.95
  19  -1  -3   33.17    0.85
  19  -1  -3   30.77    0.82
 -19  -1   3   30.28    0.97
 -19  -1   3   31.57    0.88
 -19  -1   3   29.78    0.81
 -19  -1   3   31.06    0.83
 -19   1   3   28.61    0.97
 -19   1   3   31.48    0.84
  19   1  -3   30.96    0.82
 -19   1   3   30.16    0.82
 -19   1   3   32.66    0.84
 -19   1   3   31.13    0.88
 -17  -1   3   67.24    1.68
 -17  -1   3   68.69    1.72
 -17  -1   3   67.15    1.82
 -17  -1   3   64.39    1.66
  17  -1  -3   70.69    1.70
  17  -1  -3   65.59    1.67
 -17  -1   3   61.06    1.79
 -17  -1   3   67.89    1.74
  17   1  -3   64.89    1.66
 -17   1   3   69.69    1.68
 -17   1   3   63.60    1.67
 -17   1   3   68.77    1.72
 -17   1   3   61.72    1.81
 -17   1   3   67.40    1.68
 -15  -1   3    1.25    0.18
 -15  -1   3    1.20    0.10
 -15  -1   3    1.09    0.13
 -15  -1   3    1.04    0.09
 -15  -1   3    0.90    0.13
 -15  -1   3    0.84    0.15
  15   1  -3    1.16    0.09
 -15   1   3    0.87    0.10
 -15   1   3    0.74    0.16
 -15   1   3    1.07    0.10
  13  -1  -3    0.97    0.11
 -13  -1   3    1.00    0.10
 -13  -1   3    0.86    0.14
  13  -1  -3    1.12    0.10
 -13  -1   3    0.78    0.17
 -13  -1   3    0.84    0.13
  13   1  -3    0.96    0.08
 -13   1   3    1.14    0.10
 -13   1   3    1.21    0.10
 -13   1   3    1.22    0.10
 -13   1   3    1.01    0.13
 -11  -1   3  117.46    2.81
 -11  -1   3  106.25    2.78
 -11  -1   3  110.14    2.87
  11  -1  -3  110.38    2.76
  11  -1  -3  117.23    2.79
 -11  -1   3  122.46    2.82
 -11  -1   3  107.97    2.76
  11   1  -3  110.94    2.75
 -11   1   3  116.46    2.80
 -11   1   3  106.58    2.78
 -11   1   3  106.62    2.85
 -11   1   3  114.08    2.78
 -11   1   3  120.95    2.77
  -9  -1   3  143.72    3.71
  -9  -1   3  145.17    3.64
  -9  -1   3  142.89    3.63
  -9  -1   3  157.64    3.66
   9  -1  -3  152.83    3.64
  -9   1   3  154.20    3.66
  -9   1   3  152.12    3.64
   9   1  -3  145.24    3.70
  -9   1   3  148.69    3.63
  -9   1   3  152.13    3.63
  -9   1   3  156.72    3.62
  -9   1   3  139.84    3.64
  -9   1   3  141.59    3.69
  -7  -1   3   75.34    1.81
  -7  -1   3   69.81    1.85
   7  -1  -3   71.27    1.79
  -7  -1   3   74.94    1.82
  -7  -1   3   70.96    1.79
  -7   1   3   69.01    1.83
  -7   1   3   72.57    1.79
  -7   1   3   76.54    1.79
  -7   1   3   72.80    1.79
  -7   1   3   71.74    1.78
   7   1  -3   72.27    1.84
  -7   1   3   66.01    1.79
   5  -1  -3  134.32    3.36
   5  -1  -3  135.59    3.34
  -5  -1   3  137.29    3.33
  -5  -1   3  143.99    3.38
  -5  -1   3  136.74    3.31
  -5  -1   3  130.82    3.39
  -5   1   3  130.20    3.36
  -5   1   3  128.87    3.32
   5   1  -3  137.47    3.35
  -5   1   3  141.07    3.34
  -5   1   3  136.13    3.31
   3  -1  -3   49.08    1.31
  -3   1   3   50.62    1.27
  -3   1   3   51.73    1.31
  -1   1   3    0.30    0.05
   1  -1   3   63.17    1.51
  -1  -1  -3   58.94    1.54
   1  -1   3   60.44    1.58
   1   1   3   60.08    1.50
   1   1   3   59.63    1.49
   1   1   3   60.81    1.50
   1   1   3   59.72    1.50
   1   1   3   60.48    1.54
   1   1   3   55.86    1.54
   3  -1   3   40.52    1.00
  -3  -1  -3   38.98    0.95
   3  -1   3   34.46    0.95
  -3  -1  -3   35.25    0.98
   3   1   3   36.05    0.94
   3   1   3   33.68    0.98
   3   1   3   38.03    0.95
  -3   1  -3   37.27    0.96
   3   1   3   36.12    0.94
   3   1   3   35.67    0.93
   3   1   3   35.92    0.98
  -5  -1  -3    1.13    0.10
  -5  -1  -3    0.94    0.09
  -5  -1  -3    0.95    0.13
   5  -1   3    0.89    0.10
   5  -1   3    1.10    0.10
  -5   1  -3    0.86    0.12
   5   1   3    0.69    0.12
   5   1   3    0.72    0.08
   5   1   3    0.88    0.08
   5   1   3    0.91    0.12
  -5   1  -3    1.23    0.10
  -7  -1  -3   18.56    0.57
   7  -1   3   18.79    0.56
  -7  -1  -3   20.32    0.56
  -7  -1  -3   19.17    0.61
   7  -1   3   20.10    0.57
   7   1   3   20.46    0.62
  -7   1  -3   18.38    0.60
  -7   1  -3   19.93    0.55
   7   1   3   20.11    0.54
   7   1   3   20.84    0.55
   7   1   3   19.44    0.55
   9  -1   3   73.83    1.93
   9  -1   3   79.79    1.95
  -9  -1  -3   82.05    1.93
  -9  -1  -3   71.01    1.95
   9  -1   3   79.13    2.00
  -9  -1  -3   75.90    1.98
  -9   1  -3   76.62    1.92
   9   1   3   79.28    2.02
   9   1   3   78.77    1.92
   9   1   3   77.80    1.90
   9   1   3   71.13    1.99
   9   1   3   76.69    1.92
  -9   1  -3   68.16    1.97
  11  -1   3  109.21    2.77
  11  -1   3  109.55    2.71
  11  -1   3  106.33    2.64
 -11  -1  -3  112.36    2.76
  11  -1   3  105.72    2.70
 -11  -1  -3  114.96    2.71
 -11  -1  -3  101.19    2.74
  11   1   3  111.50    2.81
 -11   1  -3  110.96    2.67
  11   1   3  107.97    2.67
  11   1   3  107.15    2.69
 -11   1  -3  100.47    2.76
  11   1   3   98.81    2.77
 -11   1  -3  110.98    2.69
  11   1   3  109.43    2.68
 -13  -1  -3    1.72    0.18
 -13  -1  -3    1.89    0.22
 -13   1  -3    1.80    0.20
 -15  -1  -3   79.54    1.98
  15  -1   3   75.09    1.96
 -15  -1  -3   69.99    2.02
 -15  -1  -3   76.15    2.03
  15  -1   3   74.56    1.90
  15  -1   3   77.49    1.98
  15   1   3   77.49    1.89
 -15   1  -3   72.43    2.07
 -15   1  -3   76.62    1.96
  15   1   3   77.97    1.94
  15   1   3   76.30    2.11
 -15   1  -3   78.52    1.95
  15   1   3   78.88    1.95
  17  -1   3   41.51    1.14
  17  -1   3   39.77    1.05
  17  -1   3   40.45    1.23
 -17  -1  -3   40.55    1.09
 -17  -1  -3   41.72    1.14
 -17  -1  -3   40.15    1.20
 -17  -1  -3   36.74    1.19
  17  -1   3   40.58    1.12
  17   1   3   40.84    1.05
 -17   1  -3   41.48    1.12
  17   1   3   41.69    1.29
  17   1   3   40.54    1.09
 -17   1  -3   42.46    1.12
 -17   1  -3   38.62    1.23
  17   1   3   42.86    1.10
 -19  -1  -3    3.03    0.32
  19  -1   3    3.56    0.32
 -19  -1  -3    4.02    0.22
  19  -1   3    3.97    0.24
 -19  -1  -3    4.23    0.31
 -19  -1  -3    3.69    0.28
  19  -1   3    3.82    0.18
 -19   1  -3    4.29    0.26
  19   1   3    3.94    0.22
  19   1   3    3.99    0.18
  19   1   3    3.37    0.37
 -19   1  -3    3.82    0.25
 -19   1  -3    3.96    0.33
  19   1   3    4.38    0.22
 -21  -1  -3   17.19    0.67
  21  -1   3   17.31    0.58
  21  -1   3   17.57    0.72
 -21  -1  -3   17.00    0.69
 -21  -1  -3   17.68    0.63
 -21  -1  -3   18.01    0.57
  21  -1   3   17.55    0.52
  21  -1   3   16.60    0.60
  21   1   3   18.06    0.57
 -21   1  -3   17.03    0.72
 -21   1  -3   18.19    0.59
  21   1   3   18.22    0.57
  21   1   3   17.64    0.51
 -21   1  -3   18.05    0.59
  21   1   3   18.19    0.78
 -23  -1  -3   18.44    0.67
 -23  -1  -3   18.78    0.60
  23  -1   3   18.20    0.55
  23  -1   3   18.36    0.76
 -23  -1  -3   18.09    0.71
 -23  -1  -3   17.62    0.74
  23  -1   3   17.84    0.63
  23   1   3   19.31    0.82
  23   1   3   19.36    0.60
 -23   1  -3   19.01    0.63
 -23   1  -3   18.53    0.78
 -23   1  -3   18.17    0.62
  23   1   3   18.63    0.55
 -25  -1  -3    5.97    0.43
  25  -1   3    6.41    0.27
 -25  -1  -3    5.75    0.42
 -25  -1  -3    5.64    0.39
 -25  -1  -3    6.05    0.31
  25  -1   3    5.90    0.45
 -25   1  -3    5.65    0.46
  25   1   3    6.54    0.51
  25   1   3    6.16    0.26
 -25   1  -3    5.72    0.34
  25   1   3    6.03    0.30
 -25   1  -3    6.20    0.35
 -27  -1  -3    4.70    0.38
  27  -1   3    5.38    0.45
 -27  -1  -3    5.40    0.41
 -27  -1  -3    5.36    0.31
  27  -1   3    4.86    0.25
 -27  -1  -3    5.18    0.43
 -27   1  -3    4.97    0.45
 -27   1  -3    4.93    0.33
 -27   1  -3    5.12    0.33
  27   1   3    5.01    0.25
  27   1   3    4.66    0.49
  27   1   3    5.58    0.43
  29  -1   3   40.07    1.36
  29  -1   3   38.17    1.05
 -29  -1  -3   36.30    1.32
 -29  -1  -3   38.09    1.20
 -29  -1  -3   36.53    1.11
 -29   1  -3   38.41    1.15
  29   1   3   39.08    1.42
 -29   1  -3   38.51    1.36
  29   1   3   37.92    1.05
 -29   1  -3   38.25    1.14
  31  -1   3    1.86    0.39
 -31  -1  -3    1.68    0.36
  31  -1   3    1.92    0.20
 -31  -1  -3    2.18    0.35
 -31  -1  -3    1.68    0.26
 -31   1  -3    1.34    0.22
  31   1   3    2.18    0.20
  31   1   3    1.37    0.30
 -31   1  -3    1.77    0.29
 -31   1  -3    1.87    0.40
 -33  -1  -3    1.43    0.39
  33  -1   3    1.22    0.19
 -33  -1  -3    1.35    0.25
 -33  -1  -3    1.43    0.22
  33  -1   3    1.18    0.29
 -33   1  -3    1.29    0.22
 -33   1  -3    1.29    0.24
  33   1   3    1.52    0.19
 -33   1  -3    1.49    0.42
  33   1   3    1.15    0.32
 -35  -1  -3    2.29    0.32
  35  -1   3    2.47    0.23
  35  -1   3    1.90    0.36
 -35  -1  -3    2.53    0.46
 -35  -1  -3    3.17    0.40
 -35   1  -3    2.37    0.35
 -35   1  -3    2.26    0.47
 -35   1  -3    2.63    0.34
  35   1   3    2.76    0.23
  35   1   3    2.01    0.39
 -37  -1  -3   10.06    0.53
 -37  -1  -3   10.77    0.74
  37  -1   3   10.69    0.43
 -37  -1  -3   10.34    0.61
  37  -1   3   10.51    0.74
 -37   1  -3    9.67    0.55
  37   1   3   10.88    0.43
  37   1   3   10.60    0.78
 -37   1  -3   10.77    0.76
 -37   1  -3   10.15    0.55
  39  -1   3    0.87    0.31
 -39  -1  -3    0.85    0.26
 -39  -1  -3    1.07    0.36
  39  -1   3    1.01    0.17
  39   1   3    0.91    0.34
 -39   1  -3    1.25    0.37
 -39   1  -3    1.07    0.26
 -39   1  -3    1.00    0.27
  41  -1   3    3.61    0.59
 -41  -1  -3    4.20    0.48
 -41  -1  -3    4.47    0.59
  41  -1   3    3.63    0.28
 -41   1  -3    3.91    0.57
 -41   1  -3    3.80    0.42
  41   1   3    3.34    0.62
  43  -1   3    8.14    0.73
 -43  -1  -3    8.73    0.74
 -43  -1  -3    7.61    0.59
 -43   1  -3    8.18    0.75
  43   1   3    8.20    0.76
 -43   1  -3    7.99    0.53
  46  -2  -3    8.38    0.46
  46  -2  -3    8.11    0.73
 -46  -2   3    8.54    0.62
 -46  -2   3    9.10    0.81
  46   2  -3    8.95    0.46
 -46   2   3    9.50    0.80
 -46   2   3    9.40    0.73
 -46   2   3    8.87    0.57
 -44  -2   3   37.02    1.53
  44  -2  -3   32.73    1.36
  44  -2  -3   36.13    1.08
 -44  -2   3   32.64    1.24
 -44   2   3   37.83    1.46
 -44   2   3   34.45    1.20
 -44   2   3   36.33    1.50
  44   2  -3   35.64    1.08
  42  -2  -3   13.51    0.55
  42  -2  -3   12.63    0.80
 -42  -2   3   13.38    0.70
 -42  -2   3   13.55    0.89
 -42   2   3   13.20    0.65
 -42   2   3   14.05    0.83
  42   2  -3   13.40    0.55
 -42   2   3   13.74    0.88
  40  -2  -3    5.78    0.36
  40  -2  -3    5.47    0.56
 -40  -2   3    6.85    0.66
 -40  -2   3    5.50    0.49
 -40   2   3    6.31    0.64
 -40   2   3    6.15    0.46
  40   2  -3    6.37    0.37
  38  -2  -3   57.51    1.90
 -38  -2   3   62.59    2.05
  38  -2  -3   60.37    1.64
 -38  -2   3   58.21    1.80
 -38   2   3   61.71    2.05
  38   2  -3   61.00    1.65
 -38   2   3   60.28    1.69
 -38   2   3   61.05    1.75
  36  -2  -3   53.41    1.45
 -36  -2   3   53.72    1.81
 -36  -2   3   51.73    1.60
  36  -2  -3   51.31    1.69
 -36  -2   3   49.40    1.50
 -36   2   3   53.05    1.82
 -36   2   3   53.14    1.55
 -36   2   3   53.99    1.50
  36   2  -3   54.09    1.45
 -34  -2   3    0.87    0.20
 -34  -2   3    0.97    0.29
  34  -2  -3    0.38    0.20
 -34  -2   3    0.74    0.21
  34  -2  -3    0.42    0.14
 -34   2   3    1.12    0.19
 -34   2   3    1.07    0.20
  34   2  -3    0.59    0.14
 -34   2   3    0.70    0.30
  32  -2  -3   47.09    1.29
 -32  -2   3   44.13    1.31
  32  -2  -3   44.29    1.24
 -32  -2   3   44.74    1.39
  32  -2  -3   45.18    1.47
 -32  -2   3   44.60    1.53
 -32   2   3   45.05    1.33
 -32   2   3   45.57    1.29
  32   2  -3   44.23    1.24
 -32   2   3   45.32    1.56
 -30  -2   3   76.55    2.07
 -30  -2   3   78.41    2.14
  30  -2  -3   78.49    2.04
  30  -2  -3   79.22    2.21
 -30  -2   3   74.54    2.27
  30  -2  -3   76.49    2.00
 -30   2   3   77.92    2.04
  30   2  -3   76.23    1.99
 -30   2   3   75.65    2.07
 -30   2   3   75.39    2.30
  28  -2  -3   10.36    0.43
  28  -2  -3    9.71    0.39
 -28  -2   3   10.41    0.57
 -28  -2   3   10.33    0.46
 -28  -2   3   10.26    0.57
 -28  -2   3   10.55    0.51
  28   2  -3    9.92    0.38
 -28   2   3    9.88    0.59
 -28   2   3   10.09    0.44
 -28   2   3    9.95    0.42
  26  -2  -3   46.56    1.26
 -26  -2   3   46.35    1.34
  26  -2  -3   44.27    1.22
 -26  -2   3   45.24    1.30
 -26  -2   3   44.10    1.43
 -26  -2   3   45.90    1.45
 -26   2   3   44.18    1.46
  26   2  -3   45.66    1.21
 -26   2   3   45.18    1.28
 -26   2   3   44.54    1.25
  24  -2  -3   92.14    2.35
 -24  -2   3   91.72    2.35
 -24  -2   3   95.22    2.44
 -24  -2   3   95.23    2.60
 -24  -2   3   87.70    2.55
 -24  -2   3   96.97    2.47
  24  -2  -3   97.62    2.41
  24   2  -3   91.81    2.34
 -24   2   3   93.07    2.39
 -24   2   3   94.27    2.41
 -24   2   3   85.91    2.57
 -22  -2   3   27.91    0.99
 -22  -2   3   26.72    0.96
  22  -2  -3   28.18    0.79
 -22  -2   3   29.59    0.91
  22  -2  -3   29.38    0.84
 -22  -2   3   30.49    0.89
 -22  -2   3   28.60    0.80
 -22   2   3   26.86    0.95
 -22   2   3   25.54    0.97
 -22   2   3   29.15    0.85
 -22   2   3   28.91    0.82
  22   2  -3   28.00    0.78
  20  -2  -3   36.74    0.98
 -20  -2   3   33.77    0.90
 -20  -2   3   33.28    1.09
 -20  -2   3   36.64    1.03
  20  -2  -3   34.79    0.93
 -20  -2   3   35.10    1.14
 -20  -2   3   33.62    0.94
 -20  -2   3   35.42    1.03
 -20   2   3   34.49    0.92
 -20   2   3   33.28    1.09
  20   2  -3   34.82    0.92
 -20   2   3   32.08    1.09
 -20   2   3   34.68    0.96
 -20   2   3   35.27    0.98
 -18  -2   3  206.17    5.01
  18  -2  -3  200.77    4.91
 -18  -2   3  194.26    4.89
 -18  -2   3  188.59    5.06
  18  -2  -3  211.80    4.96
 -18  -2   3  200.28    5.12
 -18  -2   3  196.92    4.93
 -18   2   3  203.98    4.91
 -18   2   3  207.56    4.96
 -18   2   3  200.35    5.08
 -18   2   3  189.11    5.08
 -18   2   3  209.70    4.94
  18   2  -3  200.37    4.90
 -16  -2   3  201.85    4.86
  16  -2  -3  192.45    4.77
 -16  -2   3  190.82    4.76
 -16  -2   3  194.87    4.80
  16  -2  -3  200.61    4.82
 -16  -2   3  186.32    4.91
 -16  -2   3  198.79    4.97
 -16   2   3  185.66    4.93
 -16   2   3  197.82    4.78
  16   2  -3  195.96    4.76
 -16   2   3  205.64    4.80
 -16   2   3  200.35    4.81
 -16   2   3  187.93    4.91
 -14  -2   3    3.62    0.19
 -14  -2   3    3.75    0.24
 -14  -2   3    3.43    0.15
 -14  -2   3    3.49    0.23
 -14  -2   3    3.97    0.30
  14  -2  -3    3.51    0.17
  14  -2  -3    4.33    0.23
 -14   2   3    3.48    0.23
 -14   2   3    3.67    0.19
 -14   2   3    3.86    0.26
  14   2  -3    3.51    0.15
 -14   2   3    4.05    0.19
 -14   2   3    3.37    0.17
  12  -2  -3  269.36    6.46
 -12  -2   3  247.51    6.51
 -12  -2   3  264.24    6.57
 -12  -2   3  263.05    6.42
  12  -2  -3  253.77    6.54
 -12  -2   3  272.48    6.46
  12  -2  -3  266.41    6.50
 -12  -2   3  269.17    6.47
 -12  -2   3  255.08    6.41
  12  -2  -3  271.15    6.41
 -12   2   3  248.79    6.53
 -12   2   3  252.98    6.51
 -12   2   3  275.60    6.50
 -12   2   3  271.41    6.44
  12   2  -3  264.12    6.40
 -12   2   3  278.12    6.45
 -12   2   3  265.38    6.42
 -10  -2   3  331.48    8.47
 -10  -2   3  348.94    8.36
  10  -2  -3  337.69    8.48
 -10  -2   3  341.77    8.33
  10  -2  -3  347.11    8.44
  10  -2  -3  344.40    8.38
 -10  -2   3  332.96    8.30
  10  -2  -3  349.88    8.30
 -10  -2   3  346.63    8.32
 -10  -2   3  328.02    8.41
 -10   2   3  328.15    8.42
  10   2  -3  353.84    8.28
 -10   2   3  351.93    8.40
 -10   2   3  316.24    8.38
 -10   2   3  363.92    8.36
 -10   2   3  353.08    8.31
 -10   2   3  344.62    8.35
   8  -2  -3   44.63    1.22
   8  -2  -3   42.68    1.23
  -8  -2   3   47.76    1.20
  -8  -2   3   47.01    1.19
   8  -2  -3   45.37    1.18
  -8  -2   3   41.00    1.21
  -8  -2   3   43.62    1.26
   8  -2  -3   45.24    1.13
  -8  -2   3   45.13    1.15
  -8  -2   3   43.49    1.15
  -8   2   3   45.75    1.16
  -8   2   3   46.94    1.15
  -8   2   3   45.97    1.17
  -8   2   3   44.90    1.16
  -8   2   3   42.51    1.21
   8   2  -3   44.53    1.12
  -6  -2   3  197.58    4.69
  -6  -2   3  192.31    4.65
  -6  -2   3  197.33    4.69
   6  -2  -3  181.16    4.72
  -6  -2   3  182.40    4.74
  -6  -2   3  186.12    4.65
   6  -2  -3  191.69    4.67
   6  -2  -3  188.73    4.63
   6  -2  -3  189.90    4.72
  -6   2   3  205.53    4.67
  -6   2   3  189.11    4.66
  -6   2   3  187.76    4.66
   6   2  -3  191.31    4.71
  -6   2   3  178.00    4.70
   6   2  -3  189.75    4.62
  -6   2   3  202.34    4.65
  -6   2   3  189.65    4.65
   4  -2  -3  462.37   11.55
   4  -2  -3  442.19   11.51
  -4  -2   3  477.74   11.44
   4  -2  -3  470.26   11.48
  -4  -2   3  482.33   11.48
  -4  -2   3  493.30   11.52
  -4  -2   3  464.58   11.43
   4  -2  -3  445.38   11.35
  -4   2   3  485.56   11.41
   4   2  -3  467.80   11.35
  -4   2   3  470.42   11.41
   4   2  -3  460.12   11.56
  -4   2   3  504.62   11.49
  -4   2   3  469.83   11.46
  -4   2   3  467.63   11.34
  -4   2   3  442.41   11.48
  -4   2   3  476.61   11.43
   2  -2  -3   77.54    1.91
   2  -2  -3   75.24    1.88
   2  -2  -3   75.97    1.97
  -2  -2   3   76.29    1.91
  -2  -2   3   77.44    1.94
   2  -2  -3   70.66    1.94
  -2  -2   3   80.39    1.92
  -2  -2   3   78.85    1.94
  -2   2   3   70.34    1.94
  -2   2   3   76.55    1.89
  -2   2   3   78.66    1.89
  -2   2   3   75.67    1.91
   2   2  -3   70.56    1.96
  -2   2   3   82.21    1.92
  -2   2   3   76.09    1.90
   2   2  -3   73.08    1.87
   0  -2   3  109.56    2.70
   0  -2   3  107.24    2.66
   0  -2  -3  102.64    2.70
   0  -2   3  115.41    2.69
   0  -2  -3  105.96    2.65
   0  -2   3  106.75    2.68
   0  -2  -3  106.52    2.73
   0   2   3  105.37    2.67
   0   2   3  109.20    2.64
   0   2  -3  102.43    2.71
   0   2   3  106.01    2.65
   0   2   3  107.03    2.61
   0   2   3  108.86    2.64
   0   2   3  113.49    2.67
   0   2  -3  106.21    2.63
   0   2   3  103.01    2.70
   2  -2   3  386.32    8.93
  -2  -2  -3  355.09    8.87
   2  -2   3  377.02    8.94
   2  -2   3  354.78    8.89
  -2  -2  -3  359.45    9.03
  -2  -2  -3  349.84    8.95
   2   2   3  354.74    8.96
   2   2   3  381.09    8.92
   2   2   3  369.46    8.91
  -2   2  -3  349.49    9.00
   2   2   3  368.76    8.87
  -2   2  -3  370.28    8.86
   2   2   3  372.14    8.86
  -4  -2  -3   92.50    2.55
  -4  -2  -3   98.58    2.59
   4  -2   3  103.69    2.56
   4  -2   3  101.86    2.52
  -4  -2  -3  104.96    2.53
  -4  -2  -3  102.61    2.52
   4  -2   3  107.55    2.57
   4   2   3  101.06    2.51
   4   2   3  106.49    2.52
  -4   2  -3  100.36    2.50
   4   2   3   96.79    2.57
   4   2   3  101.52    2.49
  -4   2  -3   95.39    2.58
   6  -2   3   39.91    1.07
  -6  -2  -3   37.43    1.10
   6  -2   3   42.90    1.13
  -6  -2  -3   40.57    1.15
  -6  -2  -3   41.82    1.08
  -6   2  -3   38.61    1.14
   6   2   3   40.12    1.05
   6   2   3   40.73    1.04
   6   2   3   39.49    1.13
   6   2   3   41.83    1.07
   6   2   3   41.15    1.01
  -6   2  -3   40.58    1.06
   6   2   3   40.06    1.11
  -8  -2  -3   67.43    1.82
   8  -2   3   67.00    1.68
   8  -2   3   65.12    1.74
   8  -2   3   65.80    1.81
   8  -2   3   73.93    1.82
   8  -2   3   71.39    1.79
  -8  -2  -3   61.08    1.77
  -8  -2  -3   70.52    1.75
   8   2   3   63.74    1.80
  -8   2  -3   64.98    1.82
   8   2   3   67.72    1.72
   8   2   3   68.10    1.68
   8   2   3   69.76    1.71
  -8   2  -3   66.66    1.73
   8   2   3   72.17    1.81
   8   2   3   70.29    1.73
 -10  -2  -3  319.57    7.50
  10  -2   3  323.49    7.57
  10  -2   3  301.72    7.43
  10  -2   3  309.66    7.54
  10  -2   3  297.37    7.47
 -10  -2  -3  285.34    7.55
  10  -2   3  288.46    7.55
 -10  -2  -3  310.12    7.60
 -10   2  -3  291.80    7.58
  10   2   3  318.96    7.45
  10   2   3  315.36    7.47
  10   2   3  289.43    7.56
  10   2   3  322.91    7.48
 -10   2  -3  303.90    7.47
  10   2   3  321.90    7.59
  12  -2   3    5.99    0.34
  12  -2   3    6.93    0.28
 -12  -2  -3    7.62    0.39
  12  -2   3    6.64    0.23
  12  -2   3    7.35    0.36
 -12  -2  -3    7.18    0.31
 -12  -2  -3    6.05    0.32
  12   2   3    7.48    0.28
  12   2   3    7.03    0.23
  12   2   3    7.13    0.39
  12   2   3    6.34    0.27
  12   2   3    6.13    0.34
 -12   2  -3    7.12    0.29
  12   2   3    6.74    0.25
 -12   2  -3    5.75    0.34
 -14  -2  -3   81.82    2.07
 -14  -2  -3   77.62    2.15
 -14  -2  -3   76.45    2.13
  14  -2   3   83.58    2.12
  14  -2   3   74.72    1.99
  14  -2   3   75.96    1.98
  14  -2   3   76.66    2.15
  14  -2   3   79.25    2.04
  14   2   3   79.09    2.03
 -14   2  -3   81.35    1.99
  14   2   3   83.37    2.21
 -14   2  -3   79.51    2.04
  14   2   3   82.72    2.01
  14   2   3   81.99    2.03
 -14   2  -3   75.81    2.16
  14   2   3   80.21    1.97
  16  -2   3  177.72    4.47
  16  -2   3  189.01    4.61
 -16  -2  -3  185.16    4.51
  16  -2   3  170.34    4.59
 -16  -2  -3  173.27    4.58
  16  -2   3  176.67    4.42
 -16  -2  -3  177.12    4.60
  16   2   3  188.13    4.47
 -16   2  -3  181.22    4.48
  16   2   3  186.37    4.45
 -16   2  -3  168.20    4.62
  16   2   3  186.06    4.67
 -16   2  -3  184.77    4.43
  16   2   3  182.59    4.41
  18  -2   3   38.53    1.04
 -18  -2  -3   39.96    1.15
  18  -2   3   37.94    1.21
 -18  -2  -3   38.97    1.22
  18  -2   3   37.88    1.08
 -18  -2  -3   39.96    1.24
  18  -2   3   39.76    1.22
  18   2   3   41.08    1.30
 -18   2  -3   36.87    1.24
  18   2   3   40.77    1.07
 -18   2  -3   38.79    1.10
  18   2   3   39.80    1.03
 -18   2  -3   39.94    1.07
  18   2   3   40.97    1.09
  20  -2   3   32.85    1.12
  20  -2   3   33.38    0.92
  20  -2   3   33.59    0.99
  20  -2   3   34.44    1.11
 -20  -2  -3   33.21    1.11
 -20  -2  -3   33.50    1.12
 -20  -2  -3   33.99    1.04
  20   2   3   35.24    0.96
 -20   2  -3   31.77    1.14
 -20   2  -3   33.77    0.99
  20   2   3   34.30    0.91
  20   2   3   34.40    0.96
  20   2   3   36.18    1.21
 -20   2  -3   36.21    0.96
 -22  -2  -3  125.75    3.36
 -22  -2  -3  125.37    3.26
  22  -2   3  124.55    3.13
 -22  -2  -3  124.57    3.17
 -22  -2  -3  122.87    3.37
  22  -2   3  127.01    3.36
  22   2   3  127.51    3.18
 -22   2  -3  130.42    3.23
 -22   2  -3  119.22    3.40
 -22   2  -3  125.40    3.21
  22   2   3  124.64    3.13
  22   2   3  128.61    3.17
  22   2   3  132.79    3.48
  24  -2   3   82.89    2.38
  24  -2   3   82.07    2.14
 -24  -2  -3   84.24    2.29
 -24  -2  -3   85.08    2.39
 -24  -2  -3   82.48    2.18
 -24  -2  -3   82.03    2.39
  24  -2   3   86.06    2.29
 -24   2  -3   82.19    2.43
  24   2   3   86.07    2.19
  24   2   3   85.77    2.19
  24   2   3   83.43    2.14
  24   2   3   90.53    2.50
 -24   2  -3   83.51    2.22
  26  -2   3    0.60    0.19
 -26  -2  -3    0.35    0.13
 -26  -2  -3    0.34    0.17
 -26  -2  -3    0.68    0.20
  26  -2   3    0.41    0.16
  26  -2   3    0.50    0.11
 -26   2  -3    0.54    0.24
 -26   2  -3    0.53    0.16
  26   2   3    0.39    0.21
  28  -2   3   46.17    1.50
 -28  -2  -3   45.70    1.53
  28  -2   3   44.33    1.23
 -28  -2  -3   45.85    1.28
 -28  -2  -3   45.72    1.40
  28  -2   3   46.35    1.37
  28   2   3   45.30    1.58
 -28   2  -3   45.42    1.32
  28   2   3   44.52    1.22
 -28   2  -3   45.27    1.55
 -30  -2  -3   60.08    1.91
 -30  -2  -3   58.41    1.63
 -30  -2  -3   58.50    1.75
  30  -2   3   56.93    1.56
  30  -2   3   61.18    1.87
 -30   2  -3   60.04    1.93
  30   2   3   60.60    1.96
  30   2   3   58.29    1.56
 -30   2  -3   59.21    1.67
 -32  -2  -3    2.38    0.29
 -32  -2  -3    2.94    0.44
  32  -2   3    2.47    0.42
  32  -2   3    2.23    0.22
 -32  -2  -3    2.57    0.41
 -32   2  -3    3.00    0.34
  32   2   3    2.74    0.50
 -32   2  -3    2.15    0.47
  32   2   3    2.74    0.22
  34  -2   3   23.83    0.75
 -34  -2  -3   25.07    1.10
 -34  -2  -3   23.76    0.95
  34  -2   3   24.45    1.05
 -34  -2  -3   24.66    0.84
  34   2   3   24.08    0.74
 -34   2  -3   25.47    1.13
  34   2   3   23.97    1.14
 -34   2  -3   23.67    0.85
  36  -2   3   15.85    0.56
 -36  -2  -3   15.85    0.78
 -36  -2  -3   17.73    0.94
  36  -2   3   16.89    0.88
 -36   2  -3   17.19    0.93
 -36   2  -3   16.24    0.69
  36   2   3   16.50    0.57
  36   2   3   16.01    0.95
  38  -2   3   16.09    0.89
  38  -2   3   15.52    0.57
 -38  -2  -3   17.30    0.96
 -38  -2  -3   15.72    0.79
 -38   2  -3   17.13    0.96
  38   2   3   15.13    0.94
 -38   2  -3   15.79    0.70
 -40  -2  -3    0.41    0.25
  40  -2   3    0.22    0.24
 -40  -2  -3    0.38    0.33
  40  -2   3    0.09    0.13
  40   2   3    0.15    0.27
 -40   2  -3    0.42    0.34
 -40   2  -3    0.44    0.23
 -42  -2  -3   26.52    1.08
 -42  -2  -3   29.46    1.33
  42  -2   3   27.19    0.96
  42  -2   3   28.02    1.25
 -42   2  -3   29.83    1.34
  42   2   3   27.01    1.29
 -42   2  -3   26.03    0.98
  43  -3  -3   38.41    1.17
 -43  -3   3   36.33    1.35
 -43  -3   3   40.28    1.64
  43  -3  -3   39.87    1.58
 -43   3   3   40.55    1.54
  43   3  -3   39.51    1.18
 -43   3   3   38.62    1.59
 -41  -3   3    2.28    0.53
 -41  -3   3    1.77    0.32
  41  -3  -3    2.09    0.47
  41  -3  -3    1.32    0.21
 -41   3   3    1.76    0.45
 -41   3   3    1.78    0.31
 -41   3   3    2.09    0.45
 -41   3   3    1.35    0.26
  41   3  -3    1.69    0.24
  39  -3  -3   26.85    0.87
 -39  -3   3   25.30    1.03
 -39  -3   3   28.63    1.26
  39  -3  -3   28.43    1.22
 -39  -3   3   24.88    0.95
 -39   3   3   26.37    0.92
 -39   3   3   26.86    0.95
 -39   3   3   28.49    1.19
 -39   3   3   28.80    1.26
  39   3  -3   27.30    0.87
 -37  -3   3   66.58    2.17
 -37  -3   3   62.91    1.94
  37  -3  -3   64.95    1.77
  37  -3  -3   65.16    2.14
 -37  -3   3   63.03    1.87
 -37   3   3   66.01    2.17
 -37   3   3   63.42    1.82
  37   3  -3   65.20    1.77
 -37   3   3   64.38    1.85
 -37   3   3   69.23    2.13
 -35  -3   3   17.10    0.71
  35  -3  -3   16.81    0.61
 -35  -3   3   17.95    0.92
 -35  -3   3   17.25    0.77
  35  -3  -3   18.39    0.91
 -35   3   3   17.42    0.92
 -35   3   3   18.16    0.88
  35   3  -3   17.40    0.62
 -35   3   3   17.18    0.66
 -35   3   3   17.40    0.68
 -33  -3   3   32.44    1.13
  33  -3  -3   32.04    1.26
 -33  -3   3   33.36    1.29
 -33  -3   3   31.38    1.07
  33  -3  -3   33.57    1.04
  33  -3  -3   32.54    0.97
  33   3  -3   32.60    0.97
 -33   3   3   33.52    1.25
 -33   3   3   32.74    1.02
 -33   3   3   33.25    1.29
 -33   3   3   32.86    1.04
 -31  -3   3  133.66    3.57
  31  -3  -3  133.85    3.41
 -31  -3   3  136.58    3.75
  31  -3  -3  140.84    3.49
  31  -3  -3  133.33    3.75
 -31  -3   3  132.16    3.54
 -31   3   3  134.47    3.48
 -31   3   3  134.57    3.76
 -31   3   3  131.65    3.46
  31   3  -3  135.83    3.40
 -31   3   3  137.99    3.72
 -29  -3   3   48.53    1.48
  29  -3  -3   49.01    1.34
  29  -3  -3   50.23    1.41
 -29  -3   3   49.43    1.62
  29  -3  -3   49.00    1.63
 -29  -3   3   49.35    1.47
 -29   3   3   48.82    1.39
  29   3  -3   49.85    1.33
 -29   3   3   47.45    1.38
 -29   3   3   49.26    1.59
 -29   3   3   46.84    1.62
  27  -3  -3    7.06    0.38
 -27  -3   3    7.17    0.44
 -27  -3   3    7.05    0.45
 -27  -3   3    7.31    0.52
  27  -3  -3    6.99    0.50
  27  -3  -3    6.85    0.32
  27   3  -3    7.13    0.31
 -27   3   3    7.21    0.37
 -27   3   3    6.58    0.35
 -27   3   3    6.49    0.49
 -27   3   3    6.98    0.47
  25  -3  -3  157.88    4.23
 -25  -3   3  156.23    4.07
 -25  -3   3  154.37    4.19
 -25  -3   3  158.96    3.97
 -25  -3   3  159.08    4.27
 -25  -3   3  160.62    4.08
  25  -3  -3  164.57    4.02
  25  -3  -3  157.66    3.94
  25   3  -3  158.66    3.92
 -25   3   3  151.09    4.21
 -25   3   3  158.05    3.98
 -25   3   3  158.93    4.17
 -25   3   3  160.01    3.99
  23  -3  -3  173.29    4.67
 -23  -3   3  179.25    4.42
  23  -3  -3  182.93    4.48
  23  -3  -3  176.78    4.40
 -23  -3   3  177.38    4.53
 -23  -3   3  171.33    4.63
 -23  -3   3  179.50    4.70
 -23   3   3  180.17    4.45
  23   3  -3  177.42    4.38
 -23   3   3  178.68    4.44
 -23   3   3  183.83    4.63
 -23   3   3  171.14    4.66
  21  -3  -3   13.70    0.52
  21  -3  -3   13.77    0.46
 -21  -3   3   13.57    0.57
 -21  -3   3   13.40    0.48
 -21  -3   3   13.31    0.61
 -21  -3   3   14.13    0.68
  21  -3  -3   13.84    0.64
  21   3  -3   13.47    0.44
 -21   3   3   14.21    0.49
 -21   3   3   13.64    0.60
 -21   3   3   13.18    0.63
 -21   3   3   13.19    0.48
  19  -3  -3   69.83    1.84
  19  -3  -3   68.48    2.00
 -19  -3   3   71.38    2.03
 -19  -3   3   68.33    1.82
  19  -3  -3   69.68    1.78
 -19  -3   3   65.61    1.95
 -19  -3   3   71.05    1.89
 -19   3   3   70.34    1.81
 -19   3   3   66.99    1.99
  19   3  -3   69.71    1.76
 -19   3   3   68.94    1.93
 -19   3   3   67.99    1.80
  17  -3  -3  278.46    6.66
 -17  -3   3  270.82    6.75
 -17  -3   3  277.99    6.66
  17  -3  -3  270.05    6.88
 -17  -3   3  275.81    6.91
 -17  -3   3  277.04    6.72
  17  -3  -3  275.26    6.73
 -17  -3   3  260.30    6.83
  17   3  -3  274.19    6.64
 -17   3   3  278.28    6.68
 -17   3   3  264.12    6.65
 -17   3   3  255.29    6.84
 -17   3   3  286.15    6.70
 -17   3   3  273.68    6.81
 -15  -3   3   86.52    2.10
 -15  -3   3   84.48    2.17
 -15  -3   3   86.20    2.16
 -15  -3   3   78.69    2.24
  15  -3  -3   82.87    2.15
  15  -3  -3   84.00    2.18
 -15  -3   3   83.03    2.32
  15  -3  -3   79.00    2.27
 -15  -3   3   78.12    2.07
  15  -3  -3   84.93    2.09
 -15   3   3   81.81    2.09
 -15   3   3   80.08    2.20
  15   3  -3   83.20    2.07
 -15   3   3   84.67    2.15
 -15   3   3   85.64    2.12
 -15   3   3   78.66    2.26
  13  -3  -3   77.34    2.03
  13  -3  -3   79.29    1.97
 -13  -3   3   78.99    2.04
 -13  -3   3   77.17    2.18
  13  -3  -3   75.72    2.15
 -13  -3   3   80.11    2.04
  13  -3  -3   78.08    2.07
 -13  -3   3   76.09    1.96
 -13  -3   3   80.42    1.99
 -13  -3   3   74.53    2.11
 -13   3   3   78.72    2.00
  13   3  -3   77.08    1.95
 -13   3   3   74.57    2.13
 -13   3   3   77.02    2.08
 -13   3   3   75.31    1.98
 -13   3   3   82.08    2.00
  13   3  -3   82.18    1.96
 -13   3   3   79.36    2.03
 -11  -3   3  343.64    9.07
  11  -3  -3  361.75    9.12
 -11  -3   3  371.45    8.95
  11  -3  -3  370.28    9.05
  11  -3  -3  367.81    9.01
  11  -3  -3  375.97    8.95
 -11  -3   3  383.90    9.04
 -11  -3   3  369.45    9.16
 -11  -3   3  374.36    9.00
 -11  -3   3  382.21    8.97
 -11   3   3  360.41    8.96
 -11   3   3  368.95    9.01
 -11   3   3  350.17    9.09
 -11   3   3  368.90    8.97
 -11   3   3  365.17    9.05
 -11   3   3  387.57    8.98
  11   3  -3  370.04    8.93
  -9  -3   3  182.78    4.41
  -9  -3   3  176.34    4.58
  -9  -3   3  178.22    4.43
   9  -3  -3  177.58    4.50
   9  -3  -3  182.99    4.39
  -9  -3   3  168.46    4.52
   9  -3  -3  176.73    4.55
  -9  -3   3  184.17    4.48
   9  -3  -3  180.68    4.46
  -9  -3   3  183.88    4.42
  -9   3   3  180.74    4.37
   9   3  -3  181.69    4.38
  -9   3   3  171.85    4.53
  -9   3   3  175.62    4.49
  -9   3   3  187.00    4.42
  -9   3   3  178.70    4.42
  -9   3   3  177.74    4.43
  -9   3   3  185.50    4.42
  -7  -3   3   11.67    0.42
   7  -3  -3    9.42    0.33
  -7  -3   3   10.21    0.40
  -7  -3   3   11.36    0.48
  -7  -3   3   11.16    0.36
  -7  -3   3   10.99    0.36
  -7  -3   3   10.53    0.44
   7  -3  -3    9.26    0.44
   7  -3  -3   10.25    0.38
   7  -3  -3   10.34    0.42
  -7   3   3    9.28    0.43
  -7   3   3   10.30    0.35
  -7   3   3   10.06    0.37
   7   3  -3   11.34    0.32
  -7   3   3    9.96    0.40
  -7   3   3    9.34    0.31
  -7   3   3   10.40    0.35
  -7   3   3    9.83    0.35
   5  -3  -3  372.60    9.66
  -5  -3   3  392.83    9.60
   5  -3  -3  394.26    9.64
   5  -3  -3  403.35    9.53
  -5  -3   3  396.24    9.59
   5  -3  -3  392.50    9.71
  -5  -3   3  375.42    9.68
  -5  -3   3  414.38    9.58
   5   3  -3  397.66    9.53
  -5   3   3  414.22    9.66
  -5   3   3  394.92    9.58
  -5   3   3  387.06    9.62
  -5   3   3  409.85    9.58
   5   3  -3  378.10    9.75
   5   3  -3  408.90    9.51
  -5   3   3  372.94    9.67
  -5   3   3  388.33    9.60
  -5   3   3  392.66    9.52
   3  -3  -3  422.10   10.15
  -3  -3   3  421.73   10.15
   3  -3  -3  391.09   10.24
   3  -3  -3  418.53   10.25
  -3  -3   3  392.02   10.23
  -3  -3   3  440.78   10.16
  -3  -3   3  411.93   10.16
  -3   3   3  434.10   10.22
  -3   3   3  406.22   10.16
  -3   3   3  401.44   10.22
  -3   3   3  422.08   10.08
  -3   3   3  417.19   10.12
   3   3  -3  419.44   10.08
   3   3  -3  436.40   10.06
  -3   3   3  427.58   10.13
  -3   3   3  413.50   10.16
   3   3  -3  401.97   10.24
  -1  -3   3    0.97    0.19
   1  -3  -3    0.80    0.21
   1   3  -3    0.56    0.10
  -1   3   3    1.18    0.13
  -1   3   3    0.74    0.14
  -1   3   3    1.04    0.12
   1  -3   3  203.00    5.06
  -1  -3  -3  201.53    5.13
   1  -3   3  213.66    5.08
  -1  -3  -3  207.28    5.03
   1  -3   3  196.90    5.12
  -1  -3  -3  195.54    5.11
   1  -3   3  203.96    5.05
  -1  -3  -3  208.37    5.03
  -1   3  -3  205.44    4.98
   1   3   3  209.91    5.01
  -1   3  -3  208.60    5.00
   1   3   3  204.66    4.97
   1   3   3  195.76    5.10
   1   3   3  201.89    5.01
   1   3   3  213.40    5.05
  -1   3  -3  196.43    5.13
   1   3   3  209.46    5.10
   1   3   3  209.90    5.01
  -3  -3  -3  279.40    7.06
   3  -3   3  286.52    6.99
  -3  -3  -3  295.10    6.97
   3  -3   3  268.99    7.04
   3  -3   3  293.70    7.02
   3  -3   3  280.92    6.98
  -3  -3  -3  282.75    6.94
  -3  -3  -3  269.85    7.03
  -3   3  -3  270.30    7.06
   3   3   3  283.28    6.94
   3   3   3  284.78    6.89
   3   3   3  295.34    7.03
  -3   3  -3  289.11    6.93
   3   3   3  297.77    6.97
   3   3   3  288.63    6.93
   3   3   3  290.67    6.93
   5  -3   3   52.54    1.40
   5  -3   3   56.16    1.43
  -5  -3  -3   51.51    1.47
  -5  -3  -3   51.58    1.33
   5  -3   3   50.67    1.38
  -5  -3  -3   52.43    1.37
  -5  -3  -3   48.03    1.42
   5  -3   3   48.47    1.44
  -5   3  -3   51.86    1.33
   5   3   3   52.76    1.32
   5   3   3   50.55    1.29
  -5   3  -3   48.00    1.45
   5   3   3   50.11    1.33
   5   3   3   50.77    1.42
   5   3   3   52.04    1.33
   5   3   3   53.54    1.36
   7  -3   3  114.96    2.91
  -7  -3  -3  114.66    2.84
   7  -3   3  110.27    2.98
   7  -3   3  119.55    2.97
   7  -3   3  116.46    2.93
  -7  -3  -3  118.27    2.90
  -7  -3  -3  107.99    2.95
  -7  -3  -3  113.74    3.00
  -7   3  -3  110.95    3.00
   7   3   3  114.81    2.84
   7   3   3  114.56    2.81
   7   3   3  116.83    2.96
   7   3   3  110.26    2.91
   7   3   3  119.87    2.89
  -7   3  -3  114.62    2.86
   7   3   3  115.28    2.86
  -9  -3  -3  292.42    7.61
   9  -3   3  315.90    7.61
  -9  -3  -3  309.01    7.47
  -9  -3  -3  314.21    7.54
   9  -3   3  303.11    7.65
   9  -3   3  305.18    7.55
  -9  -3  -3  297.23    7.66
   9  -3   3  323.33    7.60
   9   3   3  312.64    7.50
  -9   3  -3  306.83    7.51
   9   3   3  318.07    7.53
   9   3   3  309.72    7.45
  -9   3  -3  287.72    7.64
   9   3   3  310.68    7.48
   9   3   3  306.89    7.59
   9   3   3  309.50    7.61
  11  -3   3  253.01    6.53
  11  -3   3  276.16    6.49
  11  -3   3  268.46    6.50
  11  -3   3  261.08    6.43
 -11  -3  -3  245.88    6.49
 -11  -3  -3  274.97    6.44
 -11  -3  -3  255.53    6.54
  11  -3   3  253.87    6.34
 -11   3  -3  252.72    6.39
 -11   3  -3  250.30    6.55
  11   3   3  264.56    6.36
  11   3   3  259.92    6.33
  11   3   3  265.96    6.51
  11   3   3  251.90    6.49
  11   3   3  263.70    6.38
  11   3   3  271.46    6.40
 -13  -3  -3    3.04    0.25
 -13  -3  -3    2.72    0.27
  13  -3   3    2.68    0.22
  13  -3   3    2.36    0.27
  13  -3   3    3.10    0.29
  13  -3   3    3.01    0.26
 -13  -3  -3    2.79    0.34
  13  -3   3    2.80    0.17
  13   3   3    2.73    0.15
  13   3   3    3.12    0.18
 -13   3  -3    2.31    0.29
  13   3   3    3.24    0.28
  13   3   3    2.59    0.19
 -13   3  -3    2.61    0.21
  13   3   3    2.55    0.19
  15  -3   3  269.43    6.73
  15  -3   3  277.05    6.88
 -15  -3  -3  275.13    6.89
  15  -3   3  268.52    6.65
 -15  -3  -3  261.27    6.83
  15  -3   3  282.07    6.83
  15  -3   3  278.08    6.82
 -15  -3  -3  280.25    6.75
 -15   3  -3  267.19    6.71
  15   3   3  272.73    6.63
  15   3   3  280.61    6.70
  15   3   3  276.80    6.66
  15   3   3  277.32    6.69
  15   3   3  271.04    6.87
 -15   3  -3  254.22    6.87
  17  -3   3  157.53    4.24
  17  -3   3  160.74    4.10
  17  -3   3  165.24    4.20
  17  -3   3  158.70    4.01
 -17  -3  -3  157.08    4.21
  17  -3   3  161.76    4.19
 -17  -3  -3  163.74    4.26
 -17  -3  -3  167.48    4.13
  17   3   3  167.26    4.07
  17   3   3  166.15    4.03
  17   3   3  173.82    4.29
 -17   3  -3  160.29    4.08
 -17   3  -3  156.07    4.28
  17   3   3  161.88    4.00
 -19  -3  -3    7.13    0.45
 -19  -3  -3    7.40    0.50
  19  -3   3    7.08    0.30
  19  -3   3    7.66    0.44
  19  -3   3    8.05    0.45
 -19  -3  -3    7.62    0.41
  19  -3   3    7.86    0.37
  19  -3   3    7.04    0.68
 -19   3  -3    8.37    0.38
  19   3   3    7.55    0.29
  19   3   3    8.40    0.53
 -19   3  -3    6.88    0.49
  19   3   3    7.92    0.34
  19   3   3    7.67    0.32
  21  -3   3   70.49    1.85
 -21  -3  -3   70.85    1.99
  21  -3   3   73.29    2.08
 -21  -3  -3   71.24    2.12
  21  -3   3   71.34    2.04
 -21  -3  -3   70.55    2.09
  21  -3   3   74.36    1.93
  21   3   3   73.84    1.91
  21   3   3   71.26    1.84
  21   3   3   77.17    2.18
 -21   3  -3   70.10    1.93
  21   3   3   73.46    1.88
 -21   3  -3   68.79    2.14
  23  -3   3  103.00    2.74
  23  -3   3  112.46    2.95
  23  -3   3  110.52    3.00
 -23  -3  -3  106.58    3.01
 -23  -3  -3  109.36    2.91
  23   3   3  110.57    2.81
  23   3   3  107.52    2.74
  23   3   3  116.12    3.11
 -23   3  -3  107.43    2.83
 -23   3  -3  107.73    3.08
  25  -3   3   18.83    0.82
 -25  -3  -3   19.62    0.77
  25  -3   3   18.84    0.60
 -25  -3  -3   18.73    0.64
  25  -3   3   20.28    0.78
 -25  -3  -3   19.51    0.85
 -25   3  -3   19.73    0.69
 -25   3  -3   19.10    0.89
  25   3   3   19.14    0.59
  25   3   3   20.53    0.91
  27  -3   3   26.56    0.95
 -27  -3  -3   26.74    1.06
 -27  -3  -3   26.31    0.82
  27  -3   3   24.70    0.77
 -27  -3  -3   26.48    0.96
 -27   3  -3   26.96    1.10
  27   3   3   26.39    1.10
  27   3   3   25.36    0.76
 -27   3  -3   26.32    0.87
 -29  -3  -3  115.41    3.18
  29  -3   3  113.50    3.00
 -29  -3  -3  110.69    3.01
 -29  -3  -3  110.32    2.85
  29  -3   3  105.33    2.79
  29   3   3  105.00    3.17
 -29   3  -3  112.61    3.21
 -29   3  -3  109.59    2.90
  29   3   3  109.30    2.79
  31  -3   3   22.02    0.86
 -31  -3  -3   23.42    1.03
 -31  -3  -3   22.24    0.92
  31  -3   3   21.94    0.70
  31   3   3   21.54    0.69
 -31   3  -3   22.86    1.05
 -31   3  -3   22.49    0.81
  31   3   3   21.99    1.05
 -33  -3  -3    3.35    0.50
  33  -3   3    3.50    0.41
 -33  -3  -3    3.25    0.47
  33  -3   3    3.12    0.49
  33  -3   3    2.85    0.25
  33   3   3    3.25    0.26
 -33   3  -3    3.34    0.52
  33   3   3    3.15    0.53
 -33   3  -3    3.27    0.37
 -35  -3  -3   39.56    1.39
  35  -3   3   38.67    1.15
 -35  -3  -3   43.85    1.60
 -35   3  -3   40.75    1.28
 -35   3  -3   42.81    1.59
  35   3   3   39.79    1.15
  35   3   3   39.14    1.57
 -37  -3  -3   34.19    1.39
  37  -3   3   29.58    0.93
  37  -3   3   29.62    1.28
 -37  -3  -3   30.87    1.20
 -37   3  -3   31.76    1.07
 -37   3  -3   35.02    1.41
  37   3   3   28.83    1.33
  37   3   3   30.52    0.93
 -39  -3  -3    0.76    0.28
 -39  -3  -3    0.76    0.39
  39  -3   3    0.46    0.28
  39  -3   3    0.26    0.15
 -39   3  -3    0.78    0.25
 -39   3  -3    0.21    0.36
  39   3   3    0.47    0.30
 -40  -4   3    7.23    0.58
  40  -4  -3    8.22    0.44
  40  -4  -3    8.27    0.69
 -40  -4   3    7.37    0.54
 -40  -4   3    7.88    0.75
 -40   4   3    8.44    0.74
 -40   4   3    8.77    0.67
  40   4  -3    7.40    0.43
 -40   4   3    7.23    0.47
  38  -4  -3   34.48    1.40
 -38  -4   3   30.71    1.15
 -38  -4   3   31.30    1.21
 -38  -4   3   34.36    1.43
  38  -4  -3   34.41    1.04
 -38   4   3   31.55    1.09
 -38   4   3   35.79    1.35
  38   4  -3   33.41    1.03
 -38   4   3   34.93    1.45
  36  -4  -3   47.09    1.73
 -36  -4   3   41.20    1.43
  36  -4  -3   45.62    1.67
 -36  -4   3   46.19    1.69
 -36  -4   3   40.94    1.46
  36  -4  -3   44.66    1.29
 -36   4   3   46.68    1.71
  36   4  -3   44.23    1.28
 -36   4   3   47.71    1.61
 -36   4   3   43.01    1.36
 -34  -4   3    2.30    0.40
 -34  -4   3    1.66    0.46
  34  -4  -3    1.90    0.42
  34  -4  -3    1.60    0.26
  34  -4  -3    2.52    0.27
 -34  -4   3    1.81    0.35
  34   4  -3    1.90    0.27
 -34   4   3    2.38    0.31
 -34   4   3    2.43    0.41
 -34   4   3    2.42    0.48
  32  -4  -3   61.67    1.78
 -32  -4   3   62.95    2.06
  32  -4  -3   64.07    1.70
 -32  -4   3   60.22    1.86
  32  -4  -3   61.91    2.05
 -32  -4   3   59.12    1.85
 -32   4   3   61.87    1.76
 -32   4   3   65.23    1.99
  32   4  -3   62.54    1.68
 -32   4   3   63.21    2.08
  30  -4  -3   71.85    2.01
 -30  -4   3   70.38    2.10
  30  -4  -3   72.72    2.28
  30  -4  -3   72.70    1.93
 -30  -4   3   68.99    2.08
 -30  -4   3   75.23    2.29
 -30   4   3   71.06    1.99
 -30   4   3   74.41    2.19
  30   4  -3   72.60    1.91
 -30   4   3   71.69    2.28
 -28  -4   3    3.82    0.42
 -28  -4   3    3.60    0.39
  28  -4  -3    3.84    0.44
 -28  -4   3    3.59    0.45
  28  -4  -3    3.79    0.34
  28  -4  -3    3.50    0.26
 -28   4   3    4.01    0.46
 -28   4   3    3.69    0.31
  28   4  -3    3.20    0.26
 -28   4   3    4.20    0.41
  26  -4  -3   28.68    0.93
 -26  -4   3   27.73    1.10
  26  -4  -3   27.10    1.11
 -26  -4   3   27.25    0.99
  26  -4  -3   28.13    0.85
 -26   4   3   27.68    0.89
 -26   4   3   27.91    0.95
 -26   4   3   29.07    1.05
 -26   4   3   28.35    1.13
  26   4  -3   27.91    0.82
 -24  -4   3   81.78    2.41
  24  -4  -3   81.76    2.14
  24  -4  -3   86.35    2.24
  24  -4  -3   82.58    2.45
 -24  -4   3   82.64    2.28
 -24  -4   3   78.99    2.18
 -24   4   3   82.19    2.44
  24   4  -3   80.93    2.11
 -24   4   3   81.34    2.24
 -24   4   3   84.35    2.34
 -24   4   3   80.36    2.18
 -22  -4   3   30.88    0.98
 -22  -4   3   31.60    1.15
  22  -4  -3   33.05    1.20
  22  -4  -3   32.24    1.01
  22  -4  -3   32.03    0.92
 -22  -4   3   32.68    1.06
  22   4  -3   31.67    0.90
 -22   4   3   32.73    1.02
 -22   4   3   31.64    0.97
 -22   4   3   32.29    1.18
 -22   4   3   32.06    1.08
 -20  -4   3   12.42    0.51
 -20  -4   3   12.93    0.57
 -20  -4   3   12.59    0.63
  20  -4  -3   12.57    0.46
 -20  -4   3   12.93    0.70
  20  -4  -3   13.30    0.54
  20  -4  -3   13.30    0.68
 -20   4   3   12.84    0.53
 -20   4   3   13.20    0.58
  20   4  -3   12.71    0.44
 -20   4   3   12.71    0.49
 -20   4   3   12.34    0.65
 -18  -4   3  167.85    4.31
 -18  -4   3  163.48    4.44
 -18  -4   3  174.69    4.23
  18  -4  -3  174.47    4.32
 -18  -4   3  166.75    4.53
  18  -4  -3  169.20    4.22
 -18  -4   3  173.94    4.34
  18  -4  -3  169.21    4.49
  18   4  -3  170.19    4.20
 -18   4   3  176.12    4.31
 -18   4   3  171.01    4.28
 -18   4   3  167.52    4.37
 -18   4   3  172.87    4.27
 -18   4   3  164.37    4.46
 -16  -4   3  142.78    3.67
  16  -4  -3  143.37    3.66
 -16  -4   3  145.65    3.58
 -16  -4   3  143.77    3.87
 -16  -4   3  135.69    3.77
 -16  -4   3  144.63    3.67
  16  -4  -3  140.83    3.82
  16  -4  -3  142.92    3.57
 -16   4   3  143.97    3.62
 -16   4   3  150.26    3.65
 -16   4   3  139.01    3.80
 -16   4   3  144.49    3.71
  16   4  -3  142.93    3.55
 -16   4   3  143.93    3.61
 -14  -4   3    4.09    0.24
 -14  -4   3    3.92    0.30
 -14  -4   3    4.51    0.35
  14  -4  -3    4.04    0.30
 -14  -4   3    4.35    0.44
 -14  -4   3    4.07    0.32
  14  -4  -3    3.70    0.36
  14  -4  -3    3.26    0.22
  14  -4  -3    3.82    0.30
 -14   4   3    4.01    0.27
 -14   4   3    4.19    0.30
 -14   4   3    3.85    0.25
 -14   4   3    3.80    0.25
 -14   4   3    3.86    0.22
  14   4  -3    3.80    0.21
 -14   4   3    3.94    0.36
  14   4  -3    4.30    0.26
  12  -4  -3  151.32    3.89
  12  -4  -3  152.82    3.92
 -12  -4   3  152.66    3.81
 -12  -4   3  155.29    3.83
 -12  -4   3  148.16    3.99
 -12  -4   3  152.25    3.92
 -12  -4   3  154.96    4.07
  12  -4  -3  151.97    4.03
  12  -4  -3  153.64    3.80
 -12   4   3  152.82    3.78
  12   4  -3  154.77    3.78
 -12   4   3  150.67    4.00
 -12   4   3  155.51    3.84
 -12   4   3  155.59    3.86
 -12   4   3  155.68    3.84
 -12   4   3  155.97    3.92
  10  -4  -3  180.11    4.53
 -10  -4   3  184.16    4.49
  10  -4  -3  179.14    4.66
 -10  -4   3  174.34    4.63
 -10  -4   3  178.46    4.46
 -10  -4   3  175.21    4.56
  10  -4  -3  182.71    4.58
 -10  -4   3  174.55    4.67
  10  -4  -3  182.35    4.45
 -10   4   3  177.61    4.64
 -10   4   3  185.41    4.48
  10   4  -3  179.97    4.43
 -10   4   3  183.21    4.48
 -10   4   3  186.26    4.50
 -10   4   3  182.95    4.56
 -10   4   3  181.19    4.42
   8  -4  -3   33.69    0.92
   8  -4  -3   32.06    1.10
  -8  -4   3   32.17    1.08
  -8  -4   3   34.00    0.96
  -8  -4   3   33.97    0.95
   8  -4  -3   33.73    1.00
   8  -4  -3   34.40    1.05
  -8  -4   3   34.86    1.14
  -8   4   3   35.07    0.97
  -8   4   3   31.99    1.08
  -8   4   3   34.26    0.95
   8   4  -3   34.20    0.91
  -8   4   3   33.57    0.90
  -8   4   3   33.60    1.02
  -8   4   3   34.64    0.95
  -6  -4   3   92.11    2.37
   6  -4  -3   89.95    2.39
   6  -4  -3   93.41    2.46
   6  -4  -3   90.25    2.51
  -6  -4   3   88.24    2.48
  -6  -4   3   92.69    2.51
  -6  -4   3   94.73    2.36
   6   4  -3   92.45    2.30
  -6   4   3   92.12    2.39
  -6   4   3   92.00    2.35
  -6   4   3   94.11    2.34
  -6   4   3   92.62    2.33
  -6   4   3   88.65    2.48
  -6   4   3   89.89    2.29
  -6   4   3   89.92    2.40
   6   4  -3   95.85    2.29
   4  -4  -3  263.35    6.68
  -4  -4   3  270.09    6.68
   4  -4  -3  272.05    6.77
  -4  -4   3  275.46    6.68
  -4  -4   3  264.53    6.67
  -4  -4   3  264.56    6.80
   4  -4  -3  264.66    6.80
  -4   4   3  271.68    6.64
  -4   4   3  274.46    6.72
  -4   4   3  275.85    6.69
  -4   4   3  273.38    6.59
   4   4  -3  276.01    6.60
   4   4  -3  266.84    6.81
  -4   4   3  263.18    6.78
   4   4  -3  280.72    6.60
  -4   4   3  274.50    6.63
  -4   4   3  277.91    6.65
   2  -4  -3   92.60    2.47
   2  -4  -3   87.74    2.47
  -2  -4   3   88.27    2.48
  -2  -4   3   90.01    2.37
  -2  -4   3   96.20    2.39
  -2  -4   3   88.49    2.36
   2  -4  -3   89.92    2.36
  -2   4   3   93.89    2.33
   2   4  -3   90.11    2.50
  -2   4   3   92.39    2.37
  -2   4   3   87.40    2.46
   2   4  -3   94.32    2.29
  -2   4   3   91.72    2.28
  -2   4   3   92.82    2.33
   2   4  -3   90.71    2.29
  -2   4   3   92.80    2.31
  -2   4   3   95.41    2.42
   0  -4   3   19.79    0.78
   0  -4  -3   20.13    0.78
   0  -4  -3   21.12    0.66
   0  -4   3   19.59    0.67
   0  -4   3   22.68    0.71
   0  -4  -3   21.76    0.67
   0  -4  -3   21.73    0.78
   0  -4   3   21.92    0.68
   0   4   3   22.24    0.68
   0   4  -3   20.10    0.80
   0   4  -3   20.04    0.61
   0   4   3   21.78    0.64
   0   4   3   21.99    0.62
   0   4   3   19.62    0.76
   0   4   3   20.13    0.71
   0   4  -3   21.39    0.61
   0   4   3   21.87    0.63
   0   4   3   20.73    0.59
  -2  -4  -3  250.87    6.26
   2  -4   3  254.76    6.19
  -2  -4  -3  239.77    6.24
  -2  -4  -3  248.62    6.12
  -2  -4  -3  246.78    6.12
   2  -4   3  247.53    6.15
   2  -4   3  238.96    6.25
   2  -4   3  236.54    6.13
  -2   4  -3  249.35    6.06
   2   4   3  251.76    6.09
  -2   4  -3  243.78    6.27
   2   4   3  251.59    6.09
   2   4   3  252.86    6.14
   2   4   3  246.39    6.04
   2   4   3  258.01    6.19
  -2   4  -3  252.10    6.08
   2   4   3  253.73    6.08
   4  -4   3  152.54    3.85
   4  -4   3  158.39    3.90
   4  -4   3  146.43    3.95
   4  -4   3  143.88    3.82
  -4  -4  -3  153.86    3.80
  -4  -4  -3  153.56    3.82
  -4  -4  -3  154.12    3.97
  -4  -4  -3  149.05    3.94
  -4   4  -3  150.67    3.77
   4   4   3  156.94    3.83
   4   4   3  156.06    3.77
   4   4   3  155.29    3.78
   4   4   3  155.42    3.78
   4   4   3  153.36    3.88
  -4   4  -3  150.31    3.75
   4   4   3  150.79    3.73
  -4   4  -3  146.80    3.96
  -6  -4  -3    0.41    0.17
   6  -4   3    0.17    0.12
   6  -4   3    0.13    0.12
  -6  -4  -3    0.25    0.10
  -6  -4  -3    0.16    0.14
   6  -4   3    0.24    0.10
  -6   4  -3    0.22    0.09
   6   4   3    0.31    0.10
   6   4   3    0.32    0.10
   6   4   3    0.09    0.11
   6   4   3    0.09    0.08
   6   4   3    0.30    0.11
   6   4   3    0.44    0.10
  -6   4  -3    0.08    0.10
  -8  -4  -3   94.45    2.65
  -8  -4  -3  101.11    2.49
  -8  -4  -3  100.59    2.71
   8  -4   3   96.01    2.57
  -8  -4  -3   96.79    2.55
   8  -4   3   98.09    2.68
   8  -4   3  100.35    2.64
   8  -4   3   92.80    2.55
  -8   4  -3   97.55    2.50
   8   4   3  101.92    2.62
  -8   4  -3   98.61    2.71
   8   4   3   98.21    2.45
   8   4   3  100.38    2.48
   8   4   3  100.82    2.50
   8   4   3  100.17    2.54
  10  -4   3  110.14    2.90
  10  -4   3  109.31    3.01
  10  -4   3  112.82    2.97
 -10  -4  -3  112.79    2.88
 -10  -4  -3  108.12    2.98
  10  -4   3  112.18    2.90
 -10  -4  -3  113.89    3.05
 -10   4  -3  108.27    3.03
 -10   4  -3  112.17    2.84
  10   4   3  113.30    2.86
  10   4   3  112.35    2.95
  10   4   3  113.95    2.82
  10   4   3  113.64    2.80
  10   4   3  111.18    2.77
 -12  -4  -3   23.85    0.77
  12  -4   3   23.39    0.78
  12  -4   3   24.01    0.78
  12  -4   3   24.69    0.85
 -12  -4  -3   24.06    0.93
 -12  -4  -3   21.82    0.84
  12  -4   3   22.85    0.87
  12   4   3   23.52    0.68
  12   4   3   23.65    0.73
 -12   4  -3   22.72    0.72
  12   4   3   23.73    0.70
  12   4   3   23.44    0.66
  12   4   3   23.01    0.82
 -12   4  -3   22.16    0.89
 -14  -4  -3   47.17    1.53
  14  -4   3   49.17    1.51
  14  -4   3   47.89    1.40
 -14  -4  -3   45.89    1.46
  14  -4   3   47.84    1.38
  14  -4   3   50.40    1.46
 -14  -4  -3   48.80    1.38
  14   4   3   46.76    1.32
  14   4   3   49.32    1.28
  14   4   3   49.51    1.30
 -14   4  -3   47.33    1.53
  14   4   3   47.04    1.44
 -14   4  -3   45.70    1.32
  14   4   3   46.73    1.24
  16  -4   3  205.70    5.25
 -16  -4  -3  201.07    5.27
 -16  -4  -3  205.69    5.16
  16  -4   3  213.48    5.67
  16  -4   3  210.29    5.21
  16  -4   3  201.28    5.14
  16   4   3  206.82    5.09
 -16   4  -3  198.00    5.09
  16   4   3  204.57    5.01
 -16   4  -3  196.35    5.32
  18  -4   3   17.14    0.64
  18  -4   3   18.45    0.78
  18  -4   3   17.14    0.73
 -18  -4  -3   17.73    0.68
  18  -4   3   17.41    0.55
 -18  -4  -3   17.34    0.76
  18   4   3   17.16    0.60
  18   4   3   17.19    0.53
 -18   4  -3   16.24    0.80
 -18   4  -3   16.89    0.61
  20  -4   3   21.93    1.01
  20  -4   3   19.79    0.64
 -20  -4  -3   20.61    0.79
  20  -4   3   21.64    0.74
 -20  -4  -3   21.33    0.87
  20  -4   3   20.54    0.83
  20   4   3   21.13    0.62
 -20   4  -3   20.86    0.72
  20   4   3   20.43    0.69
 -20   4  -3   21.24    0.93
  22  -4   3   71.58    1.96
 -22  -4  -3   71.51    2.02
 -22  -4  -3   72.54    2.15
  22  -4   3   68.79    1.85
  22  -4   3   72.17    2.08
 -22   4  -3   69.27    1.93
 -22   4  -3   72.63    2.22
  22   4   3   70.13    1.84
  24  -4   3   91.88    2.35
  24  -4   3   80.93    2.23
 -24  -4  -3   87.77    2.56
  24  -4   3   87.44    2.46
 -24  -4  -3   85.59    2.42
 -24   4  -3   86.83    2.33
 -24   4  -3   88.67    2.64
  24   4   3   85.05    2.22
 -26  -4  -3    0.25    0.20
 -26  -4  -3    0.26    0.23
  26  -4   3    0.11    0.12
  26  -4   3    0.24    0.18
 -26   4  -3    0.32    0.28
  26   4   3    0.44    0.13
 -26   4  -3    0.43    0.18
 -28  -4  -3   51.73    1.72
  28  -4   3   47.77    1.35
  28  -4   3   49.46    1.58
 -28  -4  -3   48.25    1.57
 -28   4  -3   52.29    1.78
  28   4   3   48.11    1.34
 -28   4  -3   48.17    1.45
 -30  -4  -3   52.48    1.78
  30  -4   3   49.10    1.39
 -30  -4  -3   48.96    1.61
  30  -4   3   51.72    1.62
 -30   4  -3   53.37    1.84
  30   4   3   49.43    1.37
 -30   4  -3   48.34    1.49
  32  -4   3    7.28    0.53
  32  -4   3    6.84    0.36
 -32  -4  -3    7.32    0.66
 -32  -4  -3    7.00    0.59
 -32   4  -3    6.54    0.46
  32   4   3    6.62    0.36
 -32   4  -3    7.28    0.66
 -34  -4  -3   19.90    1.02
 -34  -4  -3   18.13    0.89
  34  -4   3   17.24    0.62
  34  -4   3   17.01    0.80
 -34   4  -3   20.21    1.05
 -34   4  -3   18.03    0.75
  34   4   3   17.45    0.62
  36  -4   3   31.24    1.24
 -36  -4  -3   38.59    1.51
 -36  -4  -3   33.28    1.29
  36  -4   3   32.87    1.02
  36   4   3   33.92    1.06
 -36   4  -3   34.46    1.16
 -36   4  -3   37.87    1.52
  37  -5  -3   19.77    1.03
 -37  -5   3   19.22    1.05
  37  -5  -3   17.80    0.66
 -37  -5   3   14.40    0.81
 -37  -5   3   16.21    0.82
 -37   5   3   17.57    0.75
 -37   5   3   15.88    0.72
  37   5  -3   17.33    0.66
 -35  -5   3    1.51    0.39
 -35  -5   3    2.46    0.53
 -35  -5   3    2.91    0.45
  35  -5  -3    2.18    0.35
  35  -5  -3    2.48    0.29
  35  -5  -3    2.41    0.48
  35   5  -3    1.97    0.29
 -35   5   3    2.22    0.35
 -35   5   3    2.70    0.60
 -35   5   3    1.78    0.28
 -33  -5   3    9.17    0.61
  33  -5  -3    9.20    0.52
  33  -5  -3    9.63    0.72
  33  -5  -3    9.49    0.46
 -33  -5   3    8.64    0.64
 -33  -5   3    9.22    0.73
 -33   5   3    8.68    0.50
 -33   5   3    9.31    0.52
  33   5  -3    8.68    0.44
 -33   5   3    9.63    0.75
 -31  -5   3   24.20    1.06
 -31  -5   3   27.76    1.20
  31  -5  -3   26.47    0.96
 -31  -5   3   26.17    1.02
  31  -5  -3   27.88    1.22
  31  -5  -3   27.23    0.87
 -31   5   3   25.44    0.92
  31   5  -3   26.12    0.84
 -31   5   3   28.65    1.23
 -31   5   3   26.84    0.94
  29  -5  -3   11.64    0.49
 -29  -5   3   11.08    0.64
 -29  -5   3   11.92    0.76
  29  -5  -3   11.14    0.57
  29  -5  -3   12.18    0.76
 -29  -5   3    9.72    0.67
 -29   5   3   10.49    0.53
 -29   5   3   11.13    0.55
 -29   5   3   12.45    0.77
  29   5  -3   11.24    0.47
  27  -5  -3    7.29    0.46
  27  -5  -3    6.67    0.58
  27  -5  -3    7.04    0.37
 -27  -5   3    6.47    0.58
  27   5  -3    6.45    0.35
 -27   5   3    6.40    0.43
 -27   5   3    6.84    0.61
 -27   5   3    6.76    0.42
 -27   5   3    6.92    0.42
 -25  -5   3   24.80    0.88
 -25  -5   3   26.69    1.11
  25  -5  -3   24.97    0.91
  25  -5  -3   26.58    0.82
  25  -5  -3   26.59    1.12
 -25   5   3   26.00    0.89
 -25   5   3   25.31    0.88
 -25   5   3   24.94    0.91
  25   5  -3   25.62    0.79
 -25   5   3   27.47    1.14
 -23  -5   3   24.79    0.90
  23  -5  -3   27.88    1.13
 -23  -5   3   28.28    1.11
  23  -5  -3   27.03    0.83
  23  -5  -3   25.73    0.92
 -23   5   3   25.79    0.88
 -23   5   3   27.15    0.89
 -23   5   3   28.01    1.12
  23   5  -3   26.05    0.80
 -23   5   3   25.41    0.91
 -21  -5   3    2.53    0.31
 -21  -5   3    2.76    0.39
  21  -5  -3    2.52    0.24
  21  -5  -3    2.76    0.32
  21  -5  -3    2.75    0.40
 -21   5   3    2.52    0.23
 -21   5   3    2.21    0.27
 -21   5   3    2.59    0.27
 -21   5   3    2.44    0.28
 -21   5   3    2.76    0.41
  21   5  -3    2.40    0.22
  19  -5  -3   27.03    0.93
 -19  -5   3   28.53    1.09
 -19  -5   3   28.11    0.85
  19  -5  -3   28.09    1.11
 -19  -5   3   25.77    0.94
  19  -5  -3   28.41    0.84
 -19   5   3   28.00    0.90
  19   5  -3   27.93    0.81
 -19   5   3   27.47    0.81
 -19   5   3   27.08    0.88
 -19   5   3   28.15    1.10
 -19   5   3   26.86    0.91
 -17  -5   3   50.52    1.37
  17  -5  -3   49.90    1.63
  17  -5  -3   47.59    1.45
  17  -5  -3   50.61    1.35
 -17  -5   3   49.79    1.61
 -17  -5   3   47.67    1.47
 -17   5   3   48.40    1.40
 -17   5   3   47.56    1.41
 -17   5   3   49.67    1.40
 -17   5   3   49.35    1.32
  17   5  -3   48.83    1.32
 -17   5   3   51.08    1.62
 -15  -5   3   11.66    0.57
  15  -5  -3   12.30    0.46
 -15  -5   3   12.94    0.66
 -15  -5   3   12.79    0.49
  15  -5  -3   12.09    0.55
  15  -5  -3   13.06    0.68
 -15   5   3   12.51    0.51
 -15   5   3   13.29    0.67
 -15   5   3   12.25    0.44
 -15   5   3   12.75    0.50
  15   5  -3   12.05    0.44
 -15   5   3   13.26    0.50
  13  -5  -3   21.87    0.79
 -13  -5   3   23.39    0.74
  13  -5  -3   22.76    0.93
 -13  -5   3   21.51    0.83
 -13  -5   3   22.29    0.97
 -13  -5   3   22.41    0.90
 -13   5   3   22.88    0.75
 -13   5   3   22.73    0.73
 -13   5   3   23.08    0.75
 -13   5   3   22.72    0.91
 -13   5   3   23.13    0.68
  13   5  -3   22.36    0.68
  13   5  -3   23.85    0.85
  11  -5  -3   51.52    1.59
  11  -5  -3   47.91    1.42
 -11  -5   3   49.15    1.37
 -11  -5   3   48.76    1.55
 -11  -5   3   49.60    1.61
 -11  -5   3   45.84    1.45
 -11   5   3   49.45    1.55
 -11   5   3   47.73    1.36
  11   5  -3   47.90    1.30
 -11   5   3   49.04    1.29
 -11   5   3   48.99    1.37
 -11   5   3   49.23    1.35
  11   5  -3   49.15    1.35
  -9  -5   3    5.04    0.29
   9  -5  -3    4.96    0.34
   9  -5  -3    5.16    0.43
   9  -5  -3    4.89    0.38
  -9  -5   3    5.94    0.32
  -9  -5   3    4.97    0.38
  -9  -5   3    5.28    0.42
  -9   5   3    5.91    0.26
  -9   5   3    4.60    0.30
  -9   5   3    4.83    0.29
  -9   5   3    4.70    0.31
  -9   5   3    5.45    0.42
   9   5  -3    5.10    0.26
   7  -5  -3    0.27    0.20
   7  -5  -3    0.07    0.14
  -7  -5   3    0.51    0.20
  -7  -5   3    0.26    0.13
  -7  -5   3    0.25    0.11
   7  -5  -3    0.08    0.13
  -7   5   3    0.48    0.12
   7   5  -3    0.47    0.12
  -7   5   3    0.13    0.10
  -7   5   3    0.57    0.14
  -7   5   3    0.17    0.13
  -5  -5   3   29.30    0.92
  -5  -5   3   30.38    1.07
  -5  -5   3   29.21    0.91
   5  -5  -3   29.17    1.07
   5  -5  -3   29.64    1.02
   5  -5  -3   28.93    0.92
  -5   5   3   29.81    0.87
  -5   5   3   29.38    0.88
   5   5  -3   30.39    0.84
  -5   5   3   29.57    0.82
  -5   5   3   30.51    0.89
  -5   5   3   29.62    1.05
  -5   5   3   28.37    0.94
  -3  -5   3   66.40    1.96
   3  -5  -3   66.65    1.91
   3  -5  -3   65.80    1.76
   3  -5  -3   64.79    1.79
  -3  -5   3   64.25    1.79
   3  -5  -3   65.21    1.96
  -3  -5   3   65.11    1.80
  -3   5   3   66.58    1.94
  -3   5   3   64.54    1.74
   3   5  -3   67.77    1.71
  -3   5   3   64.24    1.81
  -3   5   3   64.74    1.69
  -3   5   3   67.26    1.75
   3   5  -3   66.25    1.70
   3   5  -3   66.63    1.97
  -3   5   3   65.99    1.73
   1  -5  -3    1.76    0.33
  -1  -5   3    2.02    0.25
   1  -5  -3    1.40    0.22
  -1  -5   3    1.18    0.27
   1  -5  -3    1.78    0.24
   1  -5  -3    1.25    0.28
  -1  -5   3    1.58    0.25
  -1   5   3    1.22    0.17
  -1   5   3    1.29    0.20
  -1   5   3    1.44    0.21
  -1   5   3    1.78    0.24
   1   5  -3    1.77    0.19
  -1   5   3    1.39    0.18
   1   5  -3    1.32    0.16
  -1   5   3    1.53    0.30
   1   5  -3    1.17    0.28
  -1  -5  -3   45.06    1.30
  -1  -5  -3   45.32    1.46
   1  -5   3   46.06    1.36
   1  -5   3   45.58    1.34
  -1  -5  -3   45.41    1.30
  -1  -5  -3   46.36    1.48
   1  -5   3   47.11    1.49
   1   5   3   46.31    1.25
   1   5   3   45.60    1.27
  -1   5  -3   46.17    1.25
  -1   5  -3   46.17    1.24
   1   5   3   45.35    1.21
  -1   5  -3   47.72    1.50
   1   5   3   48.66    1.28
   1   5   3   44.73    1.32
  -3  -5  -3   72.19    2.13
   3  -5   3   71.56    2.02
  -3  -5  -3   70.58    1.94
  -3  -5  -3   73.29    2.13
   3  -5   3   75.50    2.15
  -3  -5  -3   73.13    1.94
   3  -5   3   71.59    1.99
   3   5   3   71.12    1.97
   3   5   3   72.83    1.91
   3   5   3   72.36    1.86
   3   5   3   73.89    1.90
   3   5   3   75.57    1.91
  -3   5  -3   73.56    1.88
  -3   5  -3   76.80    2.17
  -3   5  -3   71.07    1.90
  -5  -5  -3    4.79    0.40
  -5  -5  -3    4.04    0.44
  -5  -5  -3    4.36    0.32
   5  -5   3    4.32    0.33
  -5  -5  -3    4.54    0.30
   5  -5   3    3.78    0.34
   5  -5   3    4.00    0.40
  -5   5  -3    4.60    0.26
   5   5   3    4.87    0.31
   5   5   3    4.53    0.25
   5   5   3    4.83    0.23
  -5   5  -3    4.13    0.42
  -5   5  -3    3.97    0.26
   5   5   3    4.74    0.27
  -7  -5  -3   12.74    0.62
   7  -5   3   12.58    0.64
   7  -5   3   11.07    0.56
  -7  -5  -3   12.32    0.47
   7  -5   3   11.85    0.53
  -7  -5  -3   11.85    0.51
   7   5   3   13.04    0.44
  -7   5  -3   12.47    0.46
  -7   5  -3   12.08    0.44
   7   5   3   11.94    0.49
  -7   5  -3   12.81    0.66
   7   5   3   11.94    0.41
   9  -5   3   49.31    1.43
   9  -5   3   47.44    1.47
   9  -5   3   49.73    1.57
  -9  -5  -3   49.95    1.55
  -9  -5  -3   46.54    1.39
  -9   5  -3   50.95    1.60
  -9   5  -3   46.64    1.33
   9   5   3   47.48    1.27
  -9   5  -3   48.79    1.30
   9   5   3   47.41    1.38
 -11  -5  -3   36.44    1.14
  11  -5   3   38.76    1.17
  11  -5   3   37.35    1.24
  11  -5   3   38.61    1.41
 -11  -5  -3   37.55    1.28
  11   5   3   37.99    1.12
 -11   5  -3   37.67    1.05
  11   5   3   36.76    1.02
 -11   5  -3   37.79    1.33
 -11   5  -3   36.91    1.09
 -13  -5  -3    1.01    0.20
  13  -5   3    1.36    0.23
  13  -5   3    0.85    0.22
 -13   5  -3    1.54    0.22
  13   5   3    1.38    0.16
  13   5   3    0.99    0.18
 -13   5  -3    1.19    0.33
 -15  -5  -3   22.77    0.83
 -15  -5  -3   24.18    0.95
  15  -5   3   23.31    0.83
  15  -5   3   22.48    0.90
 -15   5  -3   22.49    0.76
  15   5   3   22.25    0.77
  15   5   3   22.50    0.68
 -15   5  -3   25.33    1.01
  17  -5   3   34.20    1.19
 -17  -5  -3   32.19    1.09
 -17  -5  -3   34.33    1.24
  17  -5   3   32.54    1.08
 -17   5  -3   32.42    1.02
 -17   5  -3   35.21    1.29
  17   5   3   33.05    1.02
  17   5   3   32.58    0.93
 -19  -5  -3    4.22    0.42
  19  -5   3    3.84    0.45
 -19  -5  -3    4.52    0.47
  19  -5   3    4.59    0.37
 -19   5  -3    4.81    0.52
 -19   5  -3    4.62    0.34
  19   5   3    4.67    0.32
  19   5   3    4.52    0.26
  21  -5   3   17.34    0.82
 -21  -5  -3   19.72    0.89
 -21  -5  -3   16.86    0.76
  21  -5   3   17.79    0.71
  21   5   3   17.39    0.58
 -21   5  -3   18.99    0.93
 -21   5  -3   17.57    0.68
  23  -5   3   18.57    0.73
  23  -5   3   18.79    0.85
 -23  -5  -3   19.58    0.92
 -23  -5  -3   17.28    0.80
  23   5   3   18.62    0.60
 -23   5  -3   17.47    0.71
 -23   5  -3   19.41    0.97
  25  -5   3    7.63    0.45
 -25  -5  -3    6.16    0.57
  25  -5   3    7.26    0.57
 -25  -5  -3    6.85    0.60
  25   5   3    6.73    0.34
 -25   5  -3    6.48    0.44
 -25   5  -3    6.79    0.64
 -27  -5  -3    0.26    0.25
  27  -5   3    0.11    0.20
 -27  -5  -3    0.61    0.31
  27   5   3    0.38    0.14
 -27   5  -3    0.71    0.34
 -27   5  -3    0.28    0.18
 -29  -5  -3   19.51    0.99
  29  -5   3   17.42    0.84
 -29  -5  -3   16.66    0.85
 -29   5  -3   17.30    0.73
 -29   5  -3   19.65    1.03
  29   5   3   17.25    0.61
 -31  -5  -3   13.70    0.86
  31  -5   3   12.19    0.70
 -31  -5  -3   12.24    0.77
  31   5   3   11.63    0.50
 -31   5  -3   13.53    0.89
 -31   5  -3   12.83    0.63
  33  -5   3   -0.19    0.21
 -33  -5  -3    0.22    0.28
 -33  -5  -3    0.00    0.30
 -33   5  -3    0.36    0.22
  33   5   3    0.02    0.18
 -33   5  -3    0.18    0.32
 -32  -6   3    2.63    0.48
  32  -6  -3    2.78    0.32
  32  -6  -3    2.95    0.52
 -32  -6   3    3.21    0.55
  32  -6  -3    2.97    0.38
 -32   6   3    3.37    0.32
  32   6  -3    2.98    0.32
 -32   6   3    2.27    0.38
 -32   6   3    2.83    0.39
  30  -6  -3    1.24    0.21
 -30  -6   3    1.42    0.40
 -30  -6   3    0.68    0.40
  30  -6  -3    1.32    0.37
  30  -6  -3    1.19    0.26
  30   6  -3    1.13    0.21
 -30   6   3    1.18    0.21
 -30   6   3    0.88    0.24
 -30   6   3    0.79    0.24
 -28  -6   3    1.05    0.40
 -28  -6   3    0.44    0.30
  28  -6  -3    0.52    0.29
  28  -6  -3    0.50    0.21
  28  -6  -3    0.44    0.18
  28   6  -3    0.43    0.17
 -28   6   3    0.48    0.21
 -28   6   3    0.59    0.21
 -28   6   3    0.45    0.17
  26  -6  -3    1.47    0.27
  26  -6  -3    1.40    0.22
 -26  -6   3    1.86    0.46
  26  -6  -3    1.74    0.43
 -26   6   3    2.18    0.27
 -26   6   3    1.25    0.25
  26   6  -3    1.42    0.21
 -26   6   3    1.35    0.26
 -24  -6   3    2.76    0.48
  24  -6  -3    2.62    0.46
  24  -6  -3    2.00    0.35
 -24  -6   3    2.21    0.36
 -24   6   3    1.86    0.28
 -24   6   3    2.71    0.27
  24   6  -3    2.49    0.26
 -24   6   3    1.97    0.28
  22  -6  -3    0.08    0.19
 -22  -6   3    0.26    0.22
 -22  -6   3    0.19    0.24
  22  -6  -3    0.34    0.26
 -22   6   3    0.10    0.14
 -22   6   3    0.03    0.15
  22   6  -3    0.14    0.14
 -22   6   3    0.17    0.17
 -20  -6   3    0.24    0.24
 -20  -6   3   -0.14    0.20
  20  -6  -3    0.19    0.18
  20  -6  -3    0.19    0.23
 -20   6   3    0.14    0.17
  20   6  -3    0.50    0.16
 -20   6   3    0.19    0.13
 -20   6   3    0.00    0.15
 -20   6   3    0.01    0.14
 -18  -6   3    4.92    0.47
  18  -6  -3    6.91    0.57
 -18  -6   3    6.17    0.38
 -18  -6   3    6.95    0.57
  18  -6  -3    5.81    0.43
 -18   6   3    6.20    0.32
 -18   6   3    5.16    0.39
 -18   6   3    5.34    0.38
  18   6  -3    5.95    0.33
 -18   6   3    6.72    0.85
 -18   6   3    5.48    0.40
 -16  -6   3    0.71    0.17
 -16  -6   3    0.69    0.26
 -16  -6   3    0.95    0.29
  16  -6  -3    0.71    0.28
  16  -6  -3    0.89    0.22
 -16   6   3    0.79    0.36
 -16   6   3    0.57    0.18
 -16   6   3    0.91    0.20
  16   6  -3    0.72    0.16
 -16   6   3    0.70    0.15
  14  -6  -3    6.37    0.54
 -14  -6   3    5.88    0.38
 -14  -6   3    6.63    0.53
  14  -6  -3    6.07    0.42
 -14  -6   3    5.34    0.48
 -14   6   3    6.44    0.37
  14   6  -3    6.37    0.33
 -14   6   3    6.07    0.38
 -14   6   3    6.13    0.44
 -14   6   3    6.40    0.74
 -14   6   3    6.43    0.32
 -14   6   3    6.11    0.39
 -12  -6   3    0.31    0.25
  12  -6  -3    0.83    0.20
  12  -6  -3    1.19    0.31
 -12  -6   3    1.20    0.21
 -12   6   3    0.74    0.17
 -12   6   3    0.78    0.17
 -12   6   3    0.70    0.22
 -12   6   3    1.02    0.16
  12   6  -3    1.02    0.16
 -12   6   3    0.86    0.19
  10  -6  -3    1.67    0.29
 -10  -6   3    2.03    0.27
 -10  -6   3    1.73    0.32
 -10   6   3    1.73    0.24
  10   6  -3    1.43    0.23
 -10   6   3    1.42    0.25
 -10   6   3    1.39    0.20
 -10   6   3    1.92    0.29
  10   6  -3    2.07    0.22
 -10   6   3    2.07    0.21
  -8  -6   3    0.91    0.21
   8  -6  -3    0.39    0.24
  -8  -6   3    0.55    0.23
   8  -6  -3    0.33    0.17
  -8  -6   3    0.66    0.26
   8   6  -3    0.67    0.14
  -8   6   3    0.29    0.16
  -8   6   3    0.75    0.21
  -8   6   3    0.78    0.15
  -8   6   3    0.47    0.17
  -8   6   3    0.27    0.13
  -6  -6   3    0.59    0.24
   6  -6  -3    0.18    0.24
   6  -6  -3    0.24    0.16
  -6  -6   3    0.27    0.16
  -6  -6   3    0.34    0.22
  -6   6   3    0.03    0.13
   6   6  -3    0.20    0.12
  -6   6   3    0.14    0.12
  -6   6   3   -0.08    0.17
  -6   6   3    0.01    0.11
   4  -6  -3    0.14    0.23
  -4  -6   3    0.41    0.23
  -4  -6   3    0.42    0.16
   4  -6  -3    0.04    0.15
  -4  -6   3    0.53    0.16
  -4   6   3    0.16    0.12
  -4   6   3    0.02    0.14
   4   6  -3    0.24    0.12
  -4   6   3   -0.02    0.11
  -2  -6   3   15.37    0.64
  -2  -6   3   17.51    0.82
   2  -6  -3   17.79    0.83
   2  -6  -3   16.19    0.64
  -2  -6   3   16.51    0.65
  -2   6   3   16.00    0.53
  -2   6   3   15.62    0.57
  -2   6   3   14.92    0.65
   2   6  -3   16.64    0.56
   2   6  -3   16.01    0.79
  -2   6   3   15.77    0.60
   0  -6   3    0.11    0.16
   0  -6   3    0.37    0.25
   0  -6  -3    0.35    0.24
   0  -6  -3    0.26    0.16
   0  -6   3   -0.10    0.14
   0   6  -3    0.22    0.23
   0   6  -3    0.14    0.13
   0   6   3    0.12    0.13
   0   6   3    0.18    0.13
   0   6   3    0.48    0.18
   0   6   3    0.24    0.12
   2  -6   3    5.84    0.51
   2  -6   3    5.26    0.38
  -2  -6  -3    6.13    0.51
   2  -6   3    4.73    0.39
  -2  -6  -3    5.64    0.36
  -2   6  -3    4.78    0.31
   2   6   3    5.32    0.28
   2   6   3    5.26    0.33
   2   6   3    4.71    0.38
  -2   6  -3    5.63    0.52
  -2   6  -3    5.04    0.31
   4  -6   3    0.43    0.18
   4  -6   3    0.37    0.18
  -4  -6  -3    0.56    0.25
  -4  -6  -3    0.48    0.17
   4  -6   3    0.48    0.29
   4   6   3    0.43    0.15
  -4   6  -3    0.44    0.15
   4   6   3    0.55    0.13
  -4   6  -3    0.40    0.15
  -4   6  -3    0.66    0.27
   4   6   3    0.60    0.19
  -6  -6  -3   -0.06    0.14
   6  -6   3   -0.11    0.16
   6  -6   3   -0.02    0.16
  -6  -6  -3    0.18    0.21
  -6  -6  -3   -0.06    0.26
   6   6   3    0.27    0.16
  -6   6  -3    0.08    0.22
  -6   6  -3    0.04    0.13
  -6   6  -3    0.29    0.13
  -8  -6  -3    1.96    0.27
   8  -6   3    2.45    0.32
   8  -6   3    2.10    0.35
  -8   6  -3    2.50    0.25
  -8   6  -3    2.80    0.27
   8   6   3    2.17    0.30
   8   6   3    2.73    0.22
  10  -6   3    0.98    0.21
  10  -6   3    0.66    0.21
 -10  -6  -3    1.45    0.37
 -10  -6  -3    0.87    0.21
 -10   6  -3    1.27    0.19
 -10   6  -3    0.60    0.17
  10   6   3    0.52    0.19
 -10   6  -3    1.28    0.33
  10   6   3    1.02    0.15
  12  -6   3    0.09    0.20
 -12  -6  -3    0.63    0.21
  12  -6   3    0.10    0.17
 -12  -6  -3    0.42    0.24
  12   6   3    0.34    0.17
 -12   6  -3    0.50    0.16
 -12   6  -3    0.46    0.26
  12   6   3    0.40    0.13
 -12   6  -3    0.54    0.16
  14  -6   3   -0.23    0.19
 -14  -6  -3   -0.17    0.18
 -14  -6  -3    0.26    0.24
  14  -6   3    0.07    0.18
 -14   6  -3    0.25    0.15
  14   6   3    0.13    0.11
 -14   6  -3    0.41    0.16
  14   6   3    0.27    0.16
 -14   6  -3    0.27    0.25
  16  -6   3    1.26    0.29
 -16  -6  -3    1.11    0.26
  16  -6   3    1.54    0.26
 -16  -6  -3    1.66    0.41
 -16   6  -3    2.02    0.44
  16   6   3    1.78    0.21
  16   6   3    1.03    0.22
 -16   6  -3    1.93    0.26
 -16   6  -3    1.34    0.23
 -18  -6  -3    1.93    0.43
  18  -6   3    1.62    0.28
 -18  -6  -3    1.09    0.28
  18  -6   3    1.42    0.32
 -18   6  -3    2.06    0.45
  18   6   3    1.93    0.22
 -18   6  -3    1.93    0.27
 -18   6  -3    1.82    0.31
 -20  -6  -3    0.58    0.28
 -20  -6  -3    0.16    0.24
  20  -6   3    0.21    0.19
  20  -6   3    0.14    0.23
  20   6   3    0.64    0.15
 -20   6  -3    0.54    0.19
 -20   6  -3    0.30    0.27
 -20   6  -3    0.44    0.19
 -22  -6  -3    0.31    0.26
  22  -6   3    0.52    0.25
  22  -6   3    0.50    0.20
 -22  -6  -3    0.83    0.32
 -22   6  -3    0.54    0.20
 -22   6  -3    0.95    0.20
  22   6   3    0.91    0.16
 -22   6  -3    1.11    0.36
  24  -6   3    0.25    0.18
 -24  -6  -3    0.30    0.29
 -24  -6  -3    0.07    0.24
  24  -6   3    0.19    0.22
 -24   6  -3    0.08    0.19
 -24   6  -3    0.36    0.31
  24   6   3    0.23    0.14
  26  -6   3    0.85    0.22
  26  -6   3    0.96    0.30
 -26  -6  -3    0.92    0.36
 -26  -6  -3    0.58    0.29
  26   6   3    0.87    0.18
 -26   6  -3    0.88    0.24
 -26   6  -3    0.80    0.35
 -28  -6  -3    0.03    0.28
  28  -6   3    0.09    0.23
 -28  -6  -3    0.13    0.26
 -28   6  -3    0.08    0.20
  28   6   3    0.08    0.14
 -28   6  -3    0.20    0.30
 -23  -7   3    3.05    0.43
  23  -7  -3    2.66    0.39
  23  -7  -3    3.63    0.55
 -23   7   3    2.35    0.39
 -23   7   3    2.57    0.36
 -23   7   3    3.31    0.31
  23   7  -3    2.71    0.30
 -23   7   3    2.43    0.38
  21  -7  -3    0.26    0.27
 -21  -7   3    0.23    0.24
  21  -7  -3    0.01    0.19
 -21   7   3    0.39    0.20
 -21   7   3    0.11    0.17
 -21   7   3    0.07    0.15
  21   7  -3    0.11    0.16
 -21   7   3    0.07    0.23
 -19  -7   3    0.59    0.41
 -19  -7   3    0.27    0.26
  19  -7  -3    0.69    0.32
  19  -7  -3    0.19    0.20
 -19   7   3    0.57    0.21
 -19   7   3    0.52    0.19
  19   7  -3    0.38    0.17
 -19   7   3    0.53    0.17
 -17  -7   3    4.75    0.50
 -17  -7   3    4.84    0.71
  17  -7  -3    4.80    0.58
  17  -7  -3    4.71    0.44
  17   7  -3    5.00    0.34
 -17   7   3    4.50    0.40
 -17   7   3    5.10    0.33
 -17   7   3    4.26    0.48
 -17   7   3    4.40    0.38
 -15  -7   3    1.23    0.23
 -15  -7   3    1.31    0.34
 -15  -7   3    1.52    0.50
  15  -7  -3    1.23    0.36
  15  -7  -3    1.28    0.26
 -15   7   3    1.30    0.20
 -15   7   3    1.45    0.22
 -15   7   3    1.52    0.31
  15   7  -3    1.35    0.21
 -15   7   3    1.51    0.25
 -13  -7   3    1.00    0.43
  13  -7  -3    0.92    0.34
  13  -7  -3    0.79    0.23
 -13  -7   3    0.58    0.30
 -13  -7   3    0.73    0.21
  13   7  -3    1.03    0.19
 -13   7   3    0.90    0.18
 -13   7   3    0.88    0.22
 -13   7   3    0.68    0.18
 -13   7   3    0.76    0.26
 -11  -7   3    5.58    0.54
  11  -7  -3    6.06    0.45
 -11  -7   3    5.55    0.88
 -11  -7   3    5.54    0.41
  11  -7  -3    5.42    0.61
 -11   7   3    5.33    0.40
 -11   7   3    5.11    0.38
 -11   7   3    5.53    0.34
  11   7  -3    6.00    0.35
 -11   7   3    5.09    0.49
   9  -7  -3    3.39    0.45
  -9  -7   3    4.40    0.50
   9  -7  -3    3.78    0.40
   9  -7  -3    4.09    0.56
  -9  -7   3    4.14    0.38
  -9   7   3    3.50    0.36
  -9   7   3    3.56    0.33
  -9   7   3    3.60    0.44
   9   7  -3    4.42    0.32
  -9   7   3    4.04    0.30
  -7  -7   3    1.24    0.36
   7  -7  -3    1.62    0.41
  -7  -7   3    1.35    0.26
   7  -7  -3    1.24    0.25
  -7   7   3    1.30    0.29
  -7   7   3    1.26    0.20
   7   7  -3    1.83    0.27
  -7   7   3    1.57    0.25
   7   7  -3    1.21    0.25
  -5  -7   3    2.92    0.36
   5  -7  -3    3.34    0.36
   5  -7  -3    2.64    0.51
  -5  -7   3    2.90    0.45
   5   7  -3    2.32    0.36
  -5   7   3    2.39    0.40
   5   7  -3    2.89    0.29
  -5   7   3    2.84    0.27
  -5   7   3    2.72    0.33
   3  -7  -3    6.73    0.45
  -3  -7   3    6.52    0.45
   3  -7  -3    6.35    0.64
  -3  -7   3    6.30    0.53
  -3   7   3    6.37    0.49
  -3   7   3    6.35    0.35
   3   7  -3    6.61    0.37
  -3   7   3    6.13    0.41
   1  -7  -3   -0.01    0.17
   1  -7  -3    0.24    0.28
  -1  -7   3    0.21    0.19
  -1  -7   3    0.09    0.18
  -1  -7   3    0.28    0.26
  -1   7   3    0.11    0.20
   1   7  -3    0.31    0.16
  -1   7   3   -0.17    0.16
  -1   7   3    0.11    0.14
   1  -7   3    4.18    0.40
  -1  -7  -3    4.00    0.54
  -1  -7  -3    4.57    0.38
   1  -7   3    3.91    0.41
   1  -7   3    4.56    0.47
   1   7   3    4.52    0.41
  -1   7  -3    4.27    0.33
   1   7   3    4.19    0.29
   1   7   3    4.88    0.35
  -1   7  -3    4.03    0.49
   3  -7   3   -0.12    0.21
   3  -7   3    0.12    0.18
  -3  -7  -3    0.49    0.31
   3  -7   3   -0.03    0.17
   3   7   3   -0.10    0.20
  -3   7  -3    0.48    0.29
   3   7   3   -0.07    0.13
   3   7   3    0.09    0.16
  -3   7  -3   -0.08    0.16
   5  -7   3    0.96    0.24
   5  -7   3    0.65    0.23
  -5  -7  -3    0.90    0.34
   5  -7   3    1.04    0.31
   5   7   3    0.78    0.24
   5   7   3    0.82    0.16
  -5   7  -3    0.75    0.19
  -5   7  -3    1.00    0.34
   7  -7   3    0.87    0.26
   7  -7   3    1.18    0.26
  -7  -7  -3    1.19    0.36
   7  -7   3    1.35    0.32
  -7   7  -3    1.26    0.21
  -7   7  -3    1.45    0.37
  -7   7  -3    1.04    0.21
   7   7   3    1.34    0.26
   7   7   3    1.18    0.18
   9  -7   3    6.12    0.46
   9  -7   3    6.07    0.51
  -9  -7  -3    5.87    0.61
   9  -7   3    5.94    0.50
   9   7   3    5.86    0.44
  -9   7  -3    5.99    0.37
  -9   7  -3    5.92    0.61
   9   7   3    5.58    0.32
  -9   7  -3    5.46    0.40
  11  -7   3    1.56    0.34
  11  -7   3    1.49    0.27
 -11  -7  -3    1.66    0.46
  11  -7   3    1.28    0.28
 -11   7  -3    1.79    0.47
 -11   7  -3    1.17    0.23
 -11   7  -3    1.75    0.24
  11   7   3    1.33    0.19
  11   7   3    1.27    0.26
 -13  -7  -3    0.27    0.28
  13  -7   3    0.21    0.20
  13  -7   3    0.41    0.26
  13  -7   3    0.12    0.21
 -13   7  -3    0.21    0.17
  13   7   3    0.21    0.18
  13   7   3    0.11    0.14
 -13   7  -3    0.21    0.29
 -13   7  -3    0.25    0.18
 -15  -7  -3    5.53    0.60
  15  -7   3    4.76    0.50
  15  -7   3    4.61    0.44
  15   7   3    5.26    0.31
 -15   7  -3    4.82    0.36
 -15   7  -3    5.42    0.41
  15   7   3    5.27    0.53
 -15   7  -3    4.81    0.60
  17  -7   3    1.89    0.30
 -17  -7  -3    1.81    0.49
  17  -7   3    1.92    0.34
 -17   7  -3    2.22    0.30
  17   7   3    1.99    0.24
 -17   7  -3    1.88    0.50
 -17   7  -3    1.87    0.28
 -19  -7  -3    0.15    0.29
  19  -7   3    0.09    0.19
  19  -7   3    0.01    0.22
  19   7   3    0.02    0.14
 -19   7  -3    0.09    0.17
 -19   7  -3    0.28    0.29
 -19   7  -3    0.09    0.18
  -4  -8   3   15.40    0.82
  -4   8   3   14.09    0.74
  -4   8   3   15.11    0.65
   4   8  -3   14.28    0.70
  -2  -8   3    3.30    0.40
  -2  -8   3    3.81    0.51
   2  -8  -3    4.01    0.41
  -2   8   3    3.32    0.43
  -2   8   3    3.07    0.30
   2   8  -3    3.07    0.32
   2   8  -3    2.90    0.41
  -2   8   3    2.97    0.36
   0  -8   3    1.14    0.34
   0   8  -3    0.98    0.28
   0   8   3    1.04    0.23
   0   8   3    1.10    0.28
  48   0  -4    3.65    0.35
 -48   0   4    4.14    0.47
 -46   0   4   12.94    0.91
 -46   0   4   11.35    0.64
  46   0  -4   11.55    0.53
 -44   0   4   40.57    1.59
 -44   0   4   36.28    1.28
  44   0  -4   37.55    1.14
 -42   0   4   53.15    1.85
  42   0  -4   49.31    1.41
 -42   0   4   47.41    1.55
 -40   0   4    0.26    0.19
 -40   0   4    0.38    0.28
  40   0  -4    0.15    0.14
 -38   0   4   50.58    1.53
 -38   0   4   49.14    1.71
  38   0  -4   51.16    1.39
  36   0  -4  150.29    3.76
 -36   0   4  150.46    3.90
 -36   0   4  147.20    4.08
 -34   0   4   28.45    0.95
  34   0  -4   27.56    0.83
 -34   0   4   27.48    1.09
  32   0  -4   76.89    1.99
 -32   0   4   79.40    2.12
 -32   0   4   74.98    2.27
 -30   0   4  155.67    4.29
  30   0  -4  165.82    4.03
 -30   0   4  166.10    4.05
 -30   0   4  162.82    4.14
  30   0  -4  160.12    4.02
 -28   0   4   65.06    2.02
 -28   0   4   73.98    1.92
 -28   0   4   71.16    1.83
  28   0  -4   68.47    1.80
  28   0  -4   71.02    1.81
  26   0  -4   24.66    0.70
 -26   0   4   24.82    0.79
 -26   0   4   24.74    0.73
 -26   0   4   23.27    0.88
  26   0  -4   23.93    0.69
 -24   0   4  273.81    7.37
 -24   0   4  294.23    7.17
  24   0  -4  301.11    7.19
 -24   0   4  303.00    7.27
 -24   0   4  297.68    7.21
  24   0  -4  298.41    7.18
 -22   0   4  215.43    5.36
 -22   0   4  207.25    5.54
  22   0  -4  222.38    5.37
  22   0  -4  218.98    5.35
 -22   0   4  224.06    5.44
 -22   0   4  228.14    5.40
 -20   0   4    0.28    0.08
  20   0  -4    0.19    0.06
  20   0  -4    0.27    0.07
 -20   0   4    0.18    0.08
 -18   0   4  176.04    4.23
 -18   0   4  157.77    4.33
 -18   0   4  174.52    4.22
  18   0  -4  172.96    4.20
 -18   0   4  171.39    4.24
 -18   0   4  179.08    4.27
 -16   0   4  326.59    7.50
  16   0  -4  306.63    7.42
 -16   0   4  310.74    7.46
 -16   0   4  308.67    7.44
 -16   0   4  308.47    7.45
 -16   0   4  277.62    7.54
 -14   0   4   57.58    1.47
 -14   0   4   58.57    1.44
 -14   0   4   58.15    1.48
 -14   0   4   60.86    1.50
 -14   0   4   54.88    1.54
 -14   0   4   57.66    1.47
  14   0  -4   56.48    1.44
 -12   0   4  195.27    4.85
 -12   0   4  197.20    4.85
 -12   0   4  189.79    4.96
 -12   0   4  205.71    4.90
 -12   0   4  196.36    4.84
 -12   0   4  207.53    4.86
 -10   0   4  517.17   12.81
 -10   0   4  562.29   12.88
 -10   0   4  531.19   12.82
 -10   0   4  496.83   13.00
  -8   0   4  118.58    2.84
  -8   0   4  116.27    2.81
  -8   0   4  112.06    2.81
  -8   0   4  120.25    2.83
  -8   0   4  116.16    2.81
  -8   0   4  104.73    2.85
  -8   0   4  112.99    2.82
  -6   0   4   72.29    1.84
  -6   0   4   72.60    1.83
  -6   0   4   75.45    1.84
  -6   0   4   75.27    1.82
   0   0  -4   17.49    0.54
   0   0   4   19.53    0.60
   0   0   4   20.87    0.54
   2   0   4  440.91   11.39
   2   0   4  489.09   11.54
   2   0   4  464.58   11.37
   2   0   4  472.80   11.43
   4   0   4  501.19   12.24
   4   0   4  462.47   12.33
   4   0   4  549.09   12.42
  -4   0  -4  495.31   12.25
   4   0   4  498.36   12.26
   4   0   4  500.37   12.19
   6   0   4   91.54    2.26
   6   0   4   90.53    2.28
   6   0   4   85.81    2.33
  -6   0  -4   96.40    2.26
   6   0   4   91.65    2.28
  -8   0  -4  220.01    5.04
   8   0   4  205.11    5.05
   8   0   4  201.70    5.04
  -8   0  -4  208.99    5.04
   8   0   4  193.13    5.12
   8   0   4  210.33    5.13
  10   0   4  429.04   10.23
  10   0   4  417.50   10.22
  10   0   4  416.02   10.17
  10   0   4  412.00   10.41
 -10   0  -4  420.76   10.23
 -10   0  -4  446.02   10.24
  10   0   4  395.62   10.38
 -12   0  -4   45.53    1.15
  12   0   4   42.81    1.11
 -12   0  -4   43.26    1.14
  12   0   4   41.18    1.14
  12   0   4   43.28    1.15
 -14   0  -4    2.82    0.20
 -14   0  -4    3.15    0.18
 -14   0  -4    3.51    0.25
  14   0   4    3.64    0.19
  14   0   4    2.80    0.18
  14   0   4    2.84    0.15
  14   0   4    2.49    0.24
  16   0   4  196.87    4.99
 -16   0  -4  203.71    4.84
 -16   0  -4  196.24    4.82
 -16   0  -4  184.62    4.92
  16   0   4  197.82    4.83
  16   0   4  193.41    4.82
 -18   0  -4  270.37    6.56
  18   0   4  270.57    6.75
 -18   0  -4  250.08    6.67
  18   0   4  272.02    6.57
 -18   0  -4  272.36    6.58
 -20   0  -4    2.01    0.21
  20   0   4    2.28    0.20
 -20   0  -4    1.95    0.24
  20   0   4    2.08    0.31
 -20   0  -4    1.79    0.27
 -22   0  -4   91.25    2.64
  22   0   4   99.15    2.51
 -22   0  -4   97.75    2.50
  22   0   4   97.72    2.73
 -22   0  -4   99.30    2.54
 -24   0  -4  152.78    3.82
  24   0   4  153.52    3.78
  24   0   4  151.53    4.03
 -24   0  -4  149.07    3.77
 -24   0  -4  140.11    3.93
  26   0   4    3.48    0.41
  26   0   4    3.26    0.26
 -26   0  -4    3.28    0.37
 -26   0  -4    3.28    0.28
 -26   0  -4    3.23    0.32
 -28   0  -4   56.40    1.81
  28   0   4   59.93    1.90
 -28   0  -4   59.06    1.64
  28   0   4   61.72    1.64
 -28   0  -4   58.71    1.68
 -30   0  -4   72.57    2.05
  30   0   4   75.73    2.07
  30   0   4   75.88    2.29
 -30   0  -4   72.88    2.01
 -30   0  -4   71.47    2.20
 -32   0  -4   33.44    1.10
 -32   0  -4   32.27    1.05
 -32   0  -4   32.48    1.24
  32   0   4   34.31    1.31
  32   0   4   33.93    0.94
 -34   0  -4    9.17    0.65
 -34   0  -4    8.58    0.49
 -34   0  -4    8.96    0.52
  34   0   4    9.17    0.69
 -36   0  -4   55.37    1.67
 -36   0  -4   53.49    1.61
  36   0   4   54.20    1.91
 -36   0  -4   59.46    1.94
 -38   0  -4   37.73    1.28
 -38   0  -4   41.99    1.58
 -38   0  -4   36.56    1.23
  38   0   4   40.05    1.54
  40   0   4    1.00    0.33
 -40   0  -4    1.34    0.42
 -40   0  -4    1.14    0.26
 -40   0  -4    0.71    0.25
 -42   0  -4   21.61    1.12
 -42   0  -4   19.47    0.85
  42   0   4   20.39    1.09
 -42   0  -4   19.09    0.81
 -47  -1   4    2.87    0.67
  47  -1  -4    1.30    0.36
 -47  -1   4    1.65    0.32
  47  -1  -4    2.16    0.30
  47   1  -4    2.17    0.32
 -47   1   4    2.26    0.41
 -47   1   4    2.60    0.52
  45  -1  -4   14.43    0.91
 -45  -1   4   15.48    0.77
  45  -1  -4   16.27    0.62
 -45  -1   4   16.12    0.95
 -45   1   4   15.53    0.74
 -45   1   4   16.51    0.96
  45   1  -4   16.61    0.63
 -43  -1   4   28.86    1.10
  43  -1  -4   27.71    1.27
 -43  -1   4   31.74    1.34
  43  -1  -4   30.70    0.95
  43   1  -4   31.00    0.95
 -43   1   4   32.12    1.34
 -43   1   4   29.89    1.08
  41  -1  -4   18.47    0.64
 -41  -1   4   16.65    0.77
 -41  -1   4   17.50    0.95
  41   1  -4   17.65    0.64
 -41   1   4   18.10    0.96
 -41   1   4   17.73    0.75
 -39  -1   4    4.24    0.41
  39  -1  -4    4.26    0.30
 -39  -1   4    4.49    0.54
  39   1  -4    4.31    0.31
 -39   1   4    4.12    0.39
 -39   1   4    4.25    0.52
 -37  -1   4   74.83    2.15
 -37  -1   4   75.06    2.35
  37  -1  -4   75.93    1.99
 -37   1   4   74.09    2.11
  37   1  -4   75.04    1.99
 -37   1   4   77.57    2.37
 -35  -1   4   44.57    1.57
 -35  -1   4   43.61    1.31
  35  -1  -4   45.37    1.25
 -35  -1   4   44.86    1.39
 -35   1   4   45.66    1.36
 -35   1   4   46.85    1.60
  35   1  -4   45.20    1.25
  33  -1  -4    1.68    0.20
 -33  -1   4    1.91    0.23
 -33  -1   4    1.82    0.29
  33  -1  -4    1.36    0.23
 -33  -1   4    1.34    0.35
 -33   1   4    2.04    0.38
 -33   1   4    1.61    0.27
  33   1  -4    1.31    0.20
 -31  -1   4  118.99    3.40
 -31  -1   4  123.00    3.25
  31  -1  -4  120.41    3.11
  31  -1  -4  128.56    3.15
 -31  -1   4  126.33    3.17
 -31   1   4  124.08    3.22
  31   1  -4  122.19    3.11
 -31   1   4  126.26    3.15
 -31   1   4  125.14    3.43
 -29  -1   4  117.69    3.07
  29  -1  -4  116.86    2.94
  29  -1  -4  120.07    2.97
 -29  -1   4  113.81    3.20
 -29  -1   4  115.49    2.99
 -29   1   4  116.39    3.03
  29   1  -4  114.11    2.93
  29   1  -4  117.98    2.93
 -29   1   4  118.63    3.23
 -29   1   4  117.34    2.96
 -27  -1   4    2.08    0.26
  27  -1  -4    2.02    0.19
  27  -1  -4    1.88    0.17
 -27  -1   4    2.11    0.30
  27   1  -4    2.07    0.18
 -27   1   4    2.18    0.19
 -27   1   4    2.36    0.19
 -27   1   4    2.23    0.23
 -25  -1   4   70.78    1.89
  25  -1  -4   71.32    1.80
 -25  -1   4   69.78    1.78
 -25  -1   4   66.41    1.98
  25  -1  -4   69.45    1.78
 -25  -1   4   69.42    1.83
 -25   1   4   70.34    1.79
 -25   1   4   67.52    2.00
 -25   1   4   68.04    1.77
 -25   1   4   69.46    1.86
 -25   1   4   70.14    1.79
  25   1  -4   68.81    1.77
 -23  -1   4  225.87    5.51
 -23  -1   4  208.27    5.59
  23  -1  -4  230.40    5.44
 -23  -1   4  219.53    5.60
 -23  -1   4  222.25    5.42
  23  -1  -4  221.34    5.40
 -23  -1   4  222.69    5.46
 -23  -1   4  223.28    5.41
 -23   1   4  214.72    5.62
  23   1  -4  221.08    5.40
 -23   1   4  220.71    5.42
 -23   1   4  224.82    5.42
 -23   1   4  215.55    5.41
 -23   1   4  222.40    5.48
  21  -1  -4   49.33    1.26
 -21  -1   4   47.50    1.28
 -21  -1   4   47.75    1.23
 -21  -1   4   47.16    1.40
  21  -1  -4   46.93    1.23
 -21  -1   4   49.35    1.32
 -21  -1   4   43.74    1.38
 -21  -1   4   47.13    1.24
 -21   1   4   47.60    1.30
 -21   1   4   48.16    1.24
 -21   1   4   45.76    1.41
 -21   1   4   46.51    1.24
 -21   1   4   48.10    1.25
  21   1  -4   47.56    1.22
 -19  -1   4  101.07    2.54
 -19  -1   4   93.35    2.60
  19  -1  -4   99.22    2.46
  19  -1  -4  101.36    2.49
 -19  -1   4  100.18    2.47
 -19  -1   4   99.21    2.63
 -19  -1   4   99.82    2.52
 -19  -1   4   98.93    2.48
  19   1  -4   96.69    2.45
 -19   1   4   99.20    2.48
 -19   1   4   94.47    2.62
 -19   1   4  102.62    2.53
 -19   1   4   95.49    2.62
 -19   1   4  103.68    2.47
 -19   1   4  100.56    2.49
 -17  -1   4  321.79    7.82
 -17  -1   4  323.10    7.84
  17  -1  -4  318.44    7.79
 -17  -1   4  334.49    7.86
  17  -1  -4  322.90    7.82
 -17  -1   4  323.37    7.80
 -17  -1   4  318.20    7.95
 -17  -1   4  303.18    7.91
 -17   1   4  313.21    7.96
 -17   1   4  336.44    7.81
 -17   1   4  330.14    7.84
 -17   1   4  326.23    7.81
 -17   1   4  300.61    7.92
  17   1  -4  327.04    7.78
 -17   1   4  320.12    7.81
 -15  -1   4  225.49    5.38
 -15  -1   4  221.07    5.35
 -15  -1   4  201.05    5.42
 -15  -1   4  222.24    5.38
 -15  -1   4  216.37    5.33
 -15  -1   4  215.74    5.47
  15  -1  -4  213.93    5.32
  15  -1  -4  220.60    5.35
 -15   1   4  225.25    5.35
 -15   1   4  232.86    5.33
 -15   1   4  224.86    5.37
  15   1  -4  220.94    5.31
 -15   1   4  206.21    5.44
 -15   1   4  216.37    5.35
 -13  -1   4    0.26    0.07
 -13  -1   4    0.38    0.10
 -13  -1   4    0.50    0.09
 -13   1   4    0.35    0.07
 -13   1   4    0.28    0.06
 -13   1   4    0.55    0.09
 -13   1   4    0.21    0.06
 -13   1   4    0.42    0.07
 -11  -1   4  336.61    7.99
 -11  -1   4  317.83    7.96
 -11  -1   4  330.59    8.03
  11  -1  -4  321.94    7.97
 -11  -1   4  310.83    8.09
 -11  -1   4  340.33    8.02
  11   1  -4  319.51    7.93
 -11   1   4  337.38    7.96
 -11   1   4  312.87    8.13
 -11   1   4  335.99    8.09
 -11   1   4  349.31    8.00
 -11   1   4  340.21    8.04
 -11   1   4  315.16    7.97
 -11   1   4  323.79    8.00
 -11   1   4  329.52    7.99
  -9  -1   4  609.56   14.54
  -9  -1   4  586.93   14.42
  -9  -1   4  586.59   14.39
  -9  -1   4  590.72   14.46
  -9  -1   4  587.84   14.38
   9  -1  -4  591.90   14.42
  -9   1   4  569.21   14.43
  -9   1   4  593.12   14.40
  -9   1   4  611.21   14.48
  -9   1   4  597.32   14.37
  -9   1   4  608.58   14.36
  -9   1   4  578.85   14.40
  -9   1   4  611.40   14.42
  -9   1   4  564.77   14.60
  -7  -1   4  129.48    3.25
  -7  -1   4  133.99    3.26
  -7  -1   4  132.29    3.25
   7  -1  -4  129.79    3.25
   7  -1  -4  130.48    3.31
  -7  -1   4  141.92    3.30
  -7   1   4  125.58    3.30
  -7   1   4  136.77    3.26
  -7   1   4  129.87    3.26
  -7   1   4  131.42    3.25
  -7   1   4  131.55    3.25
   7   1  -4  129.77    3.30
  -7   1   4  132.77    3.27
  -7   1   4  131.09    3.23
  -7   1   4  137.79    3.23
   5  -1  -4  175.14    4.48
   5  -1  -4  177.69    4.41
  -5  -1   4  182.40    4.41
  -5  -1   4  186.04    4.46
  -5  -1   4  176.72    4.42
  -5  -1   4  187.01    4.42
  -5  -1   4  182.19    4.43
  -5   1   4  172.40    4.47
  -5   1   4  183.66    4.44
   5   1  -4  180.44    4.46
  -5   1   4  184.99    4.42
  -5   1   4  187.53    4.42
  -5   1   4  180.86    4.45
  -5   1   4  180.96    4.42
  -5   1   4  181.81    4.47
  -5   1   4  176.76    4.42
  -3  -1   4  449.49   10.94
   3  -1  -4  425.23   10.94
  -3  -1   4  470.61   11.07
  -3  -1   4  449.02   11.00
  -3  -1   4  463.54   10.99
  -3  -1   4  439.68   10.91
  -3  -1   4  440.23   11.01
   3  -1  -4  442.95   11.10
  -3   1   4  450.22   11.00
  -3   1   4  433.14   11.08
  -3   1   4  447.71   10.99
  -3   1   4  462.83   10.97
  -3   1   4  464.62   10.95
  -3   1   4  441.45   10.99
  -3   1   4  450.03   10.97
  -3   1   4  467.82   10.97
  -1  -1   4   79.23    2.08
  -1  -1   4   87.35    2.09
  -1  -1   4   85.28    2.07
   1  -1  -4   80.03    2.13
  -1  -1   4   84.60    2.08
  -1  -1   4   90.10    2.13
  -1   1   4   85.33    2.08
  -1   1   4   83.67    2.13
  -1   1   4   77.98    2.13
  -1   1   4   82.20    2.08
  -1   1   4   82.83    2.08
  -1   1   4   87.84    2.09
  -1   1   4   82.16    2.07
   1  -1   4  136.94    3.32
   1  -1   4  144.13    3.39
   1  -1   4  133.88    3.33
  -1  -1  -4  134.05    3.39
   1  -1   4  139.21    3.34
   1  -1   4  129.31    3.32
   1  -1   4  133.09    3.34
   1   1   4  134.70    3.33
   1   1   4  134.59    3.42
  -1   1  -4  138.31    3.34
   1   1   4  140.46    3.34
   1   1   4  140.80    3.34
   1   1   4  132.71    3.39
   1   1   4  129.71    3.33
   3  -1   4  487.49   12.20
   3  -1   4  508.93   12.23
  -3  -1  -4  526.87   12.18
   3  -1   4  490.18   12.13
   3  -1   4  472.74   12.14
   3  -1   4  542.68   12.34
  -3  -1  -4  481.51   12.34
   3  -1   4  515.72   12.21
   3   1   4  501.25   12.17
   3   1   4  498.69   12.12
   3   1   4  512.13   12.18
  -3   1  -4  492.69   12.14
   3   1   4  498.70   12.18
   3   1   4  493.30   12.32
   3   1   4  459.14   12.13
  -5  -1  -4  223.44    5.60
   5  -1   4  215.20    5.46
   5  -1   4  199.74    5.52
   5  -1   4  220.35    5.49
   5  -1   4  238.84    5.49
   5  -1   4  246.17    5.57
   5  -1   4  222.25    5.45
  -5  -1  -4  235.70    5.50
   5   1   4  212.71    5.48
   5   1   4  226.66    5.47
   5   1   4  226.46    5.46
   5   1   4  223.26    5.50
  -5   1  -4  225.58    5.47
   5   1   4  230.05    5.52
   5   1   4  227.94    5.48
   5   1   4  216.84    5.54
   7  -1   4   28.55    0.80
   7  -1   4   31.15    0.82
   7  -1   4   30.92    0.89
  -7  -1  -4   29.06    0.86
  -7  -1  -4   31.22    0.81
   7  -1   4   28.57    0.77
   7   1   4   30.25    0.87
  -7   1  -4   29.52    0.80
   7   1   4   28.40    0.87
   7   1   4   29.93    0.79
   7   1   4   29.53    0.81
  -9  -1  -4  259.87    6.35
   9  -1   4  266.72    6.28
  -9  -1  -4  244.13    6.29
   9  -1   4  248.68    6.22
   9  -1   4  254.80    6.28
  -9  -1  -4  265.32    6.27
   9   1   4  259.39    6.25
   9   1   4  266.04    6.27
  -9   1  -4  257.66    6.26
   9   1   4  252.91    6.26
  -9   1  -4  260.64    6.23
   9   1   4  256.02    6.35
   9   1   4  242.17    6.34
  11  -1   4  245.70    5.70
  11  -1   4  224.79    5.57
  11  -1   4  231.26    5.58
 -11  -1  -4  227.50    5.62
 -11  -1  -4  213.59    5.60
 -11  -1  -4  235.97    5.57
 -11   1  -4  228.29    5.56
  11   1   4  230.08    5.54
  11   1   4  223.92    5.56
 -11   1  -4  230.35    5.53
  11   1   4  208.69    5.65
 -11   1  -4  207.86    5.62
  11   1   4  232.62    5.56
  11   1   4  233.88    5.68
 -13  -1  -4   17.06    0.61
 -13  -1  -4   18.21    0.63
  13  -1   4   19.06    0.58
  13  -1   4   18.30    0.57
 -13  -1  -4   18.83    0.58
  13  -1   4   18.39    0.66
  13   1   4   18.57    0.55
 -13   1  -4   16.67    0.63
 -13   1  -4   18.24    0.56
 -13   1  -4   19.27    0.55
  13   1   4   18.41    0.56
  13   1   4   19.12    0.69
  15  -1   4   92.01    2.50
  15  -1   4   94.02    2.39
 -15  -1  -4   95.21    2.39
  15  -1   4   92.52    2.39
 -15  -1  -4   89.89    2.45
 -15  -1  -4   94.43    2.45
 -15   1  -4   93.96    2.38
  15   1   4   95.32    2.37
  15   1   4   93.06    2.54
  15   1   4   93.46    2.36
 -15   1  -4   94.97    2.36
 -15   1  -4   89.18    2.48
 -17  -1  -4  180.24    4.57
 -17  -1  -4  168.76    4.58
 -17  -1  -4  181.83    4.47
 -17  -1  -4  188.75    4.52
  17  -1   4  172.23    4.51
  17  -1   4  180.67    4.51
  17  -1   4  178.94    4.64
 -17   1  -4  175.72    4.62
 -17   1  -4  182.33    4.50
  17   1   4  186.68    4.49
 -17   1  -4  188.35    4.49
  17   1   4  182.42    4.69
  17   1   4  185.48    4.48
  19  -1   4   72.17    1.88
 -19  -1  -4   69.83    1.85
  19  -1   4   66.14    1.88
 -19  -1  -4   72.52    1.97
 -19  -1  -4   67.43    1.98
 -19  -1  -4   73.17    1.91
  19  -1   4   70.01    2.02
 -19   1  -4   68.56    2.01
  19   1   4   72.97    1.86
 -19   1  -4   70.55    1.87
  19   1   4   71.43    2.09
  19   1   4   72.73    1.86
 -19   1  -4   77.98    1.88
  21  -1   4   26.71    0.98
  21  -1   4   24.94    0.83
 -21  -1  -4   26.91    0.81
 -21  -1  -4   27.27    0.87
  21  -1   4   27.62    0.84
 -21  -1  -4   28.15    0.93
 -21  -1  -4   26.91    0.95
 -21   1  -4   28.14    0.84
  21   1   4   28.06    0.82
 -21   1  -4   27.66    0.84
  21   1   4   26.65    1.03
 -21   1  -4   27.59    0.98
  21   1   4   27.91    0.82
  23  -1   4  171.88    4.55
 -23  -1  -4  171.18    4.46
 -23  -1  -4  175.91    4.34
 -23  -1  -4  170.54    4.40
 -23  -1  -4  168.56    4.52
  23  -1   4  166.62    4.50
  23  -1   4  174.97    4.37
  23   1   4  175.33    4.35
 -23   1  -4  176.90    4.36
 -23   1  -4  174.64    4.37
  23   1   4  182.73    4.65
 -23   1  -4  174.76    4.56
 -25  -1  -4   85.53    2.37
 -25  -1  -4   85.86    2.25
 -25  -1  -4   83.38    2.44
 -25  -1  -4   85.65    2.32
  25  -1   4   84.36    2.46
 -25   1  -4   85.91    2.26
 -25   1  -4   86.71    2.26
 -25   1  -4   85.13    2.46
  25   1   4   85.99    2.24
  25   1   4   88.03    2.55
  27  -1   4    0.46    0.11
 -27  -1  -4    0.73    0.20
 -27  -1  -4    0.40    0.21
 -27  -1  -4    0.35    0.14
  27   1   4    0.33    0.21
 -27   1  -4    0.55    0.15
 -27   1  -4    0.72    0.17
 -29  -1  -4   65.67    1.87
  29  -1   4   67.99    2.05
 -29  -1  -4   63.39    1.78
 -29  -1  -4   62.83    2.00
 -29   1  -4   65.00    1.80
  29   1   4   66.52    2.09
 -29   1  -4   66.42    2.04
 -29   1  -4   64.39    1.80
 -31  -1  -4   35.39    1.33
  31  -1   4   36.92    1.35
 -31  -1  -4   36.09    1.18
  31  -1   4   35.30    1.00
 -31  -1  -4   35.79    1.10
 -31   1  -4   35.34    1.11
 -31   1  -4   36.79    1.34
  31   1   4   35.83    1.39
 -31   1  -4   35.19    1.11
 -33  -1  -4    5.45    0.39
  33  -1   4    5.03    0.27
  33  -1   4    5.03    0.54
 -33  -1  -4    5.35    0.47
 -33  -1  -4    5.09    0.53
  33   1   4    5.43    0.59
 -33   1  -4    5.07    0.54
 -33   1  -4    5.22    0.40
 -33   1  -4    4.87    0.39
  35  -1   4    9.26    0.70
 -35  -1  -4    9.14    0.58
 -35  -1  -4    9.10    0.51
 -35  -1  -4   10.08    0.71
 -35   1  -4    8.82    0.52
  35   1   4    8.97    0.72
 -35   1  -4   10.18    0.71
 -37  -1  -4   46.43    1.52
 -37  -1  -4   48.86    1.73
  37  -1   4   49.21    1.74
 -37  -1  -4   45.63    1.43
 -37   1  -4   47.55    1.45
  37   1   4   47.84    1.76
 -37   1  -4   49.03    1.72
 -39  -1  -4    3.73    0.57
  39  -1   4    4.22    0.59
 -39  -1  -4    3.87    0.42
 -39  -1  -4    4.53    0.48
 -39   1  -4    3.97    0.44
  39   1   4    3.92    0.60
 -39   1  -4    4.00    0.56
 -41  -1  -4    6.34    0.54
 -41  -1  -4    6.71    0.67
  41  -1   4    6.33    0.68
 -41   1  -4    5.74    0.49
 -41   1  -4    7.20    0.69
  41   1   4    6.15    0.69
 -46  -2   4    1.12    0.29
  46  -2  -4    1.48    0.23
 -46  -2   4    1.33    0.56
  46   2  -4    1.31    0.23
 -46   2   4    1.33    0.28
 -46   2   4    1.13    0.32
  44  -2  -4   10.16    0.48
  44  -2  -4    8.23    0.95
 -44  -2   4   10.39    0.82
 -44  -2   4   10.02    0.63
 -44   2   4   10.95    0.78
 -44   2   4   10.48    1.19
  44   2  -4   10.72    0.49
 -44   2   4    9.42    0.58
 -42  -2   4   13.56    0.74
 -42  -2   4   16.29    0.96
  42  -2  -4   15.01    0.59
 -42   2   4   14.48    0.69
  42   2  -4   15.43    0.60
 -42   2   4   16.03    0.93
 -42   2   4   15.52    0.90
 -40  -2   4    0.29    0.30
  40  -2  -4    0.22    0.14
 -40  -2   4    0.04    0.19
  40  -2  -4    0.17    0.22
 -40   2   4    0.29    0.21
 -40   2   4    0.48    0.31
  40   2  -4    0.15    0.16
 -40   2   4    0.19    0.19
 -38  -2   4   17.40    0.91
 -38  -2   4   15.71    0.74
  38  -2  -4   17.07    0.60
  38  -2  -4   15.17    0.81
 -38  -2   4   16.53    0.67
  38   2  -4   17.41    0.61
 -38   2   4   17.58    0.89
 -38   2   4   17.50    0.91
 -38   2   4   16.19    0.71
  36  -2  -4   32.25    1.23
  36  -2  -4   34.42    1.00
 -36  -2   4   33.78    1.16
 -36  -2   4   34.68    1.34
 -36  -2   4   32.20    1.07
 -36   2   4   35.53    1.32
 -36   2   4   34.23    1.04
  36   2  -4   34.35    1.00
 -36   2   4   34.55    1.34
 -36   2   4   34.11    1.11
 -34  -2   4    6.03    0.44
 -34  -2   4    5.83    0.38
 -34  -2   4    6.43    0.54
  34  -2  -4    6.14    0.37
  34  -2  -4    6.27    0.33
 -34   2   4    6.89    0.52
 -34   2   4    6.77    0.41
  34   2  -4    6.40    0.33
 -34   2   4    6.58    0.55
 -34   2   4    6.39    0.36
  32  -2  -4   11.01    0.46
 -32  -2   4   10.62    0.54
  32  -2  -4   10.68    0.42
 -32  -2   4   10.94    0.49
 -32  -2   4   10.32    0.63
 -32   2   4   10.37    0.45
  32   2  -4   10.32    0.41
 -32   2   4   10.61    0.64
 -32   2   4   10.29    0.49
 -32   2   4   10.77    0.62
  30  -2  -4   37.09    1.08
  30  -2  -4   35.95    1.03
 -30  -2   4   37.91    1.17
 -30  -2   4   36.40    1.11
 -30  -2   4   36.57    1.29
 -30   2   4   36.37    1.28
 -30   2   4   35.99    1.06
 -30   2   4   35.49    1.29
 -30   2   4   36.80    1.11
  30   2  -4   36.60    1.02
 -28  -2   4   31.28    1.13
 -28  -2   4   32.01    1.14
 -28  -2   4   31.08    0.98
 -28  -2   4   32.77    1.04
  28  -2  -4   31.72    0.90
  28  -2  -4   31.59    0.95
  28   2  -4   31.92    0.90
 -28   2   4   31.35    1.14
 -28   2   4   31.30    0.97
 -28   2   4   31.65    0.93
 -28   2   4   31.92    1.14
 -26  -2   4    2.36    0.19
 -26  -2   4    2.39    0.33
  26  -2  -4    1.88    0.18
  26  -2  -4    1.48    0.21
 -26  -2   4    1.64    0.27
 -26  -2   4    1.69    0.25
 -26  -2   4    1.90    0.30
 -26   2   4    1.99    0.20
 -26   2   4    2.20    0.31
  26   2  -4    1.30    0.17
 -26   2   4    1.98    0.22
 -24  -2   4   61.88    1.64
 -24  -2   4   63.66    1.74
 -24  -2   4   64.40    1.86
 -24  -2   4   61.49    1.82
  24  -2  -4   62.41    1.62
 -24  -2   4   62.07    1.70
  24  -2  -4   62.95    1.67
 -24   2   4   60.34    1.83
 -24   2   4   61.85    1.83
 -24   2   4   62.04    1.68
  24   2  -4   62.84    1.60
 -24   2   4   61.92    1.65
 -22  -2   4   59.81    1.76
  22  -2  -4   61.11    1.58
 -22  -2   4   59.70    1.66
 -22  -2   4   60.66    1.56
 -22  -2   4   60.10    1.60
 -22  -2   4   62.86    1.69
 -22  -2   4   62.41    1.81
  22  -2  -4   62.83    1.63
 -22   2   4   61.25    1.63
 -22   2   4   61.70    1.58
 -22   2   4   57.83    1.76
 -22   2   4   61.29    1.78
 -22   2   4   61.77    1.61
  22   2  -4   61.82    1.57
 -20  -2   4    6.71    0.28
  20  -2  -4    6.94    0.27
 -20  -2   4    6.47    0.38
 -20  -2   4    6.59    0.35
  20  -2  -4    7.39    0.32
 -20  -2   4    7.29    0.35
 -20  -2   4    7.09    0.43
 -20  -2   4    6.62    0.25
  20   2  -4    6.69    0.26
 -20   2   4    6.62    0.28
 -20   2   4    6.63    0.39
 -20   2   4    7.01    0.31
 -20   2   4    7.09    0.28
 -20   2   4    6.76    0.29
 -20   2   4    6.23    0.37
 -18  -2   4   62.58    1.63
 -18  -2   4   56.91    1.52
  18  -2  -4   60.07    1.54
  18  -2  -4   62.98    1.59
 -18  -2   4   60.74    1.74
 -18  -2   4   58.71    1.56
 -18  -2   4   57.23    1.68
 -18  -2   4   60.16    1.61
 -18   2   4   57.74    1.69
 -18   2   4   60.01    1.57
  18   2  -4   60.41    1.52
 -18   2   4   58.68    1.69
 -18   2   4   60.44    1.58
 -18   2   4   62.98    1.56
 -18   2   4   61.12    1.55
 -16  -2   4   88.69    2.41
  16  -2  -4   94.75    2.33
 -16  -2   4   90.42    2.31
 -16  -2   4   88.50    2.27
 -16  -2   4   91.31    2.34
 -16  -2   4   93.45    2.48
 -16  -2   4   92.80    2.37
  16  -2  -4   90.32    2.27
 -16   2   4   94.90    2.30
 -16   2   4   86.29    2.41
  16   2  -4   92.89    2.26
 -16   2   4   92.53    2.30
 -16   2   4   92.07    2.32
 -16   2   4   87.34    2.41
 -16   2   4   91.28    2.31
 -16   2   4   91.59    2.34
  14  -2  -4    5.08    0.29
  14  -2  -4    5.08    0.24
 -14  -2   4    5.05    0.33
 -14  -2   4    4.35    0.27
 -14  -2   4    4.68    0.20
 -14  -2   4    4.71    0.22
  14  -2  -4    4.95    0.20
 -14  -2   4    5.43    0.27
 -14   2   4    4.69    0.23
 -14   2   4    5.00    0.21
  14   2  -4    4.89    0.18
 -14   2   4    5.25    0.22
 -14   2   4    5.02    0.29
 -14   2   4    4.62    0.23
 -14   2   4    4.94    0.21
 -14   2   4    4.95    0.27
  12  -2  -4    1.83    0.15
 -12  -2   4    2.00    0.15
 -12  -2   4    1.86    0.22
 -12  -2   4    1.68    0.14
  12  -2  -4    1.92    0.12
 -12  -2   4    1.90    0.12
 -12  -2   4    1.90    0.13
  12  -2  -4    1.95    0.18
 -12  -2   4    2.15    0.18
 -12  -2   4    2.06    0.18
  12  -2  -4    2.10    0.20
 -12   2   4    2.03    0.17
 -12   2   4    1.78    0.14
 -12   2   4    2.40    0.20
 -12   2   4    2.01    0.15
  12   2  -4    2.20    0.11
 -12   2   4    1.89    0.13
 -12   2   4    1.72    0.12
 -12   2   4    1.99    0.14
  10  -2  -4  163.31    4.11
  10  -2  -4  167.23    4.04
 -10  -2   4  147.49    4.07
 -10  -2   4  160.90    4.01
 -10  -2   4  164.91    4.01
  10  -2  -4  161.07    3.98
 -10  -2   4  167.76    4.07
 -10  -2   4  165.16    4.05
 -10  -2   4  159.76    4.14
  10  -2  -4  161.39    4.09
 -10  -2   4  170.59    4.08
 -10   2   4  163.63    4.03
 -10   2   4  155.47    4.03
 -10   2   4  170.20    4.01
  10   2  -4  166.12    3.98
 -10   2   4  172.84    4.03
 -10   2   4  167.09    4.01
 -10   2   4  161.76    4.02
 -10   2   4  158.27    4.09
  -8  -2   4  130.37    3.39
  -8  -2   4  132.42    3.29
  -8  -2   4  137.00    3.35
  -8  -2   4  138.78    3.35
  -8  -2   4  133.61    3.30
   8  -2  -4  135.13    3.32
  -8  -2   4  136.12    3.33
   8  -2  -4  133.65    3.26
   8  -2  -4  134.17    3.38
   8  -2  -4  131.22    3.38
  -8   2   4  136.28    3.31
   8   2  -4  134.25    3.26
  -8   2   4  137.45    3.29
  -8   2   4  133.30    3.31
  -8   2   4  132.24    3.29
  -8   2   4  133.75    3.31
  -8   2   4  126.72    3.31
  -8   2   4  128.83    3.36
  -6  -2   4   48.36    1.26
   6  -2  -4   45.75    1.21
  -6  -2   4   47.00    1.20
  -6  -2   4   47.77    1.24
  -6  -2   4   45.01    1.27
  -6  -2   4   47.52    1.23
  -6  -2   4   47.02    1.20
   6  -2  -4   45.40    1.16
   6  -2  -4   45.73    1.27
   6  -2  -4   45.04    1.26
  -6   2   4   47.71    1.19
  -6   2   4   45.37    1.20
   6   2  -4   46.08    1.29
  -6   2   4   44.69    1.26
  -6   2   4   49.24    1.22
  -6   2   4   46.09    1.21
   6   2  -4   46.39    1.16
  -6   2   4   46.83    1.19
  -6   2   4   42.87    1.21
   4  -2  -4  173.81    4.25
  -4  -2   4  170.31    4.24
   4  -2  -4  164.77    4.29
  -4  -2   4  183.17    4.27
  -4  -2   4  174.20    4.29
   4  -2  -4  166.78    4.32
  -4  -2   4  176.27    4.28
  -4  -2   4  175.90    4.26
  -4   2   4  167.27    4.30
  -4   2   4  178.00    4.23
   4   2  -4  171.98    4.30
  -4   2   4  185.96    4.26
   4   2  -4  171.13    4.20
  -4   2   4  168.27    4.25
  -4   2   4  169.26    4.25
  -4   2   4  173.58    4.23
   2  -2  -4  148.37    3.73
  -2  -2   4  151.88    3.70
  -2  -2   4  158.53    3.66
  -2  -2   4  155.62    3.69
  -2  -2   4  149.77    3.65
  -2  -2   4  149.92    3.67
   2  -2  -4  141.49    3.69
   2  -2  -4  147.62    3.65
   2   2  -4  140.84    3.63
  -2   2   4  143.33    3.65
  -2   2   4  155.81    3.67
   2   2  -4  143.12    3.70
  -2   2   4  149.71    3.67
  -2   2   4  152.00    3.64
  -2   2   4  143.67    3.71
   2   2  -4  143.34    3.61
   0  -2   4   23.24    0.65
   0  -2  -4   22.01    0.69
   0  -2  -4   20.35    0.65
   0  -2  -4   22.37    0.62
   0  -2   4   22.14    0.67
   0  -2   4   22.38    0.61
   0  -2   4   24.31    0.65
   0  -2   4   22.45    0.62
   0   2   4   24.39    0.64
   0   2   4   21.85    0.60
   0   2   4   21.36    0.62
   0   2   4   20.27    0.67
   0   2  -4   19.73    0.66
   0   2  -4   20.87    0.59
   0   2   4   23.21    0.63
   2  -2   4   96.35    2.34
  -2  -2  -4   90.03    2.29
   2  -2   4   98.71    2.36
  -2  -2  -4   89.09    2.34
  -2  -2  -4   92.97    2.40
   2  -2   4   92.67    2.38
   2  -2   4   93.07    2.32
   2   2   4   92.19    2.39
   2   2   4   91.10    2.33
   2   2   4   91.68    2.30
  -2   2  -4   90.30    2.29
  -2   2  -4   90.74    2.37
   2   2   4   90.89    2.31
   2   2   4   94.97    2.33
  -4  -2  -4  186.07    4.40
   4  -2   4  176.71    4.38
  -4  -2  -4  175.23    4.47
  -4  -2  -4  175.54    4.35
  -4  -2  -4  172.32    4.41
   4  -2   4  176.80    4.40
   4  -2   4  184.00    4.43
   4  -2   4  185.97    4.46
  -4   2  -4  176.74    4.37
   4   2   4  182.54    4.40
   4   2   4  172.74    4.37
   4   2   4  183.44    4.47
  -4   2  -4  174.33    4.45
   4   2   4  175.71    4.36
  -6  -2  -4   41.49    1.10
  -6  -2  -4   39.16    1.12
   6  -2   4   41.85    1.09
   6  -2   4   40.08    1.09
  -6  -2  -4   40.99    1.18
   6  -2   4   42.68    1.14
   6  -2   4   42.79    1.17
   6   2   4   39.84    1.11
   6   2   4   41.78    1.18
   6   2   4   40.56    1.08
  -6   2  -4   40.28    1.16
   6   2   4   40.79    1.07
  -6   2  -4   39.45    1.08
   6   2   4   41.24    1.09
   8  -2   4   15.99    0.56
  -8  -2  -4   16.74    0.51
  -8  -2  -4   15.18    0.52
   8  -2   4   15.13    0.48
   8  -2   4   15.24    0.53
   8  -2   4   14.98    0.47
  -8  -2  -4   15.41    0.57
   8   2   4   15.87    0.49
   8   2   4   15.89    0.46
   8   2   4   15.28    0.56
  -8   2  -4   15.15    0.55
   8   2   4   15.17    0.54
   8   2   4   15.31    0.48
  -8   2  -4   15.39    0.48
 -10  -2  -4  133.80    3.38
  10  -2   4  122.38    3.23
  10  -2   4  126.51    3.25
  10  -2   4  128.43    3.34
 -10  -2  -4  136.16    3.29
 -10  -2  -4  124.27    3.32
  10  -2   4  132.76    3.33
  10  -2   4  140.06    3.38
  10   2   4  128.75    3.36
  10   2   4  129.94    3.37
 -10   2  -4  130.50    3.26
  10   2   4  134.73    3.24
  10   2   4  134.91    3.27
  10   2   4  132.59    3.26
 -10   2  -4  126.74    3.36
 -12  -2  -4   66.39    1.68
  12  -2   4   60.68    1.64
  12  -2   4   65.53    1.72
  12  -2   4   62.94    1.61
  12  -2   4   66.36    1.77
 -12  -2  -4   60.84    1.72
 -12  -2  -4   63.51    1.76
  12  -2   4   60.03    1.73
 -12   2  -4   64.58    1.66
  12   2   4   63.22    1.65
 -12   2  -4   58.73    1.74
  12   2   4   65.07    1.63
  12   2   4   64.29    1.65
  12   2   4   61.46    1.76
  12   2   4   65.30    1.79
  14  -2   4    1.35    0.22
 -14  -2  -4    1.88    0.22
  14  -2   4    1.76    0.25
  14   2   4    1.84    0.17
  14   2   4    1.47    0.27
  14   2   4    2.15    0.25
 -14   2  -4    2.40    0.20
  14   2   4    2.40    0.17
  14   2   4    1.96    0.16
  16  -2   4   63.91    1.81
 -16  -2  -4   63.10    1.79
  16  -2   4   62.86    1.74
  16  -2   4   58.47    1.63
 -16  -2  -4   64.08    1.70
 -16  -2  -4   62.09    1.76
  16   2   4   64.81    1.64
 -16   2  -4   61.20    1.80
 -16   2  -4   62.41    1.67
  16   2   4   64.79    1.66
  16   2   4   63.57    1.85
 -18  -2  -4   46.22    1.28
 -18  -2  -4   45.00    1.37
  18  -2   4   44.80    1.32
 -18  -2  -4   43.58    1.35
  18  -2   4   39.28    1.23
  18   2   4   45.90    1.23
 -18   2  -4   46.05    1.25
 -18   2  -4   42.66    1.38
  18   2   4   46.52    1.45
  18   2   4   45.32    1.21
 -20  -2  -4    6.88    0.48
  20  -2   4    6.44    0.41
 -20  -2  -4    7.40    0.40
  20  -2   4    7.13    0.27
 -20  -2  -4    6.74    0.43
 -20   2  -4    6.84    0.45
 -20   2  -4    7.74    0.37
  20   2   4    7.50    0.33
  20   2   4    7.34    0.32
  20   2   4    7.99    0.54
  22  -2   4   17.78    0.70
 -22  -2  -4   18.65    0.76
 -22  -2  -4   18.62    0.61
 -22  -2  -4   18.87    0.77
  22  -2   4   18.51    0.79
  22  -2   4   18.67    0.56
 -22  -2  -4   18.62    0.70
 -22   2  -4   19.24    0.65
  22   2   4   18.30    0.85
 -22   2  -4   18.72    0.79
  22   2   4   19.03    0.62
  22   2   4   19.12    0.61
 -24  -2  -4   61.08    1.74
  24  -2   4   61.81    1.87
 -24  -2  -4   60.96    1.85
  24  -2   4   60.67    1.59
 -24  -2  -4   59.66    1.64
 -24  -2  -4   60.84    1.83
  24  -2   4   61.34    1.75
 -24   2  -4   59.39    1.87
  24   2   4   62.39    1.65
  24   2   4   62.24    1.96
  24   2   4   62.75    1.66
 -24   2  -4   61.66    1.69
 -26  -2  -4    3.95    0.41
  26  -2   4    3.96    0.35
 -26  -2  -4    4.52    0.29
  26  -2   4    4.01    0.42
 -26  -2  -4    3.90    0.38
  26   2   4    4.28    0.50
  26   2   4    4.39    0.28
 -26   2  -4    4.06    0.43
 -26   2  -4    3.93    0.33
  28  -2   4    9.81    0.37
 -28  -2  -4    9.98    0.45
 -28  -2  -4   10.52    0.63
  28  -2   4   10.23    0.62
 -28  -2  -4    9.77    0.55
 -28   2  -4   10.42    0.64
 -28   2  -4    9.51    0.48
  28   2   4    9.26    0.68
  30  -2   4   28.97    0.86
 -30  -2  -4   29.57    0.95
 -30  -2  -4   29.65    1.07
 -30  -2  -4   31.80    1.20
  30  -2   4   30.05    1.18
 -30   2  -4   30.85    1.21
  30   2   4   28.52    1.23
 -30   2  -4   30.22    0.98
  32  -2   4   18.13    0.89
 -32  -2  -4   17.24    0.66
 -32  -2  -4   17.88    0.89
 -32  -2  -4   16.32    0.78
  32   2   4   16.51    0.92
 -32   2  -4   17.14    0.89
 -32   2  -4   16.89    0.69
  34  -2   4    0.96    0.28
 -34  -2  -4    1.12    0.23
 -34  -2  -4    1.51    0.38
 -34  -2  -4    0.88    0.27
 -34   2  -4    1.12    0.25
 -34   2  -4    1.70    0.45
  34   2   4    1.15    0.32
 -36  -2  -4   12.79    0.83
 -36  -2  -4   11.75    0.59
  36  -2   4   13.41    0.83
 -36  -2  -4   11.38    0.69
  36   2   4   11.54    0.82
 -36   2  -4   11.65    0.60
 -36   2  -4   13.84    0.84
 -38  -2  -4   19.03    0.89
 -38  -2  -4   20.98    1.07
 -38   2  -4   19.03    0.80
  38   2   4   18.34    1.04
 -38   2  -4   21.66    1.08
  40  -2   4    1.16    0.34
 -40  -2  -4    2.02    0.55
 -40   2  -4    1.50    0.30
  40   2   4    1.24    0.37
  43  -3  -4    0.77    0.32
 -43  -3   4    0.79    0.37
 -43  -3   4    0.62    0.26
  43  -3  -4    0.59    0.18
 -43   3   4    0.61    0.22
 -43   3   4    0.33    0.26
  43   3  -4    0.75    0.20
 -41  -3   4    0.42    0.24
 -41  -3   4    0.13    0.22
  41  -3  -4    0.40    0.28
  41  -3  -4    0.48    0.16
 -41  -3   4    0.32    0.32
  41   3  -4    0.19    0.17
 -41   3   4    0.30    0.18
 -41   3   4    0.18    0.22
 -39  -3   4    0.38    0.23
  39  -3  -4    0.13    0.14
 -39  -3   4    0.24    0.28
 -39  -3   4    0.20    0.22
  39  -3  -4    0.19    0.24
 -39   3   4    0.12    0.18
 -39   3   4    0.04    0.19
 -39   3   4    0.08    0.16
  39   3  -4    0.05    0.15
 -39   3   4    0.09    0.27
 -37  -3   4    5.09    0.56
  37  -3  -4    4.80    0.33
  37  -3  -4    5.41    0.54
 -37  -3   4    3.93    0.45
 -37  -3   4    4.07    0.41
 -37   3   4    4.34    0.53
 -37   3   4    4.19    0.39
  37   3  -4    4.25    0.32
 -37   3   4    4.03    0.35
 -37   3   4    5.07    0.55
 -35  -3   4    0.61    0.28
  35  -3  -4    0.83    0.20
  35  -3  -4    0.51    0.15
 -35  -3   4    0.48    0.22
 -35  -3   4    0.83    0.25
  35   3  -4    0.38    0.15
 -35   3   4    0.61    0.28
 -35   3   4    0.71    0.18
 -35   3   4    0.62    0.17
 -35   3   4    0.39    0.20
  33  -3  -4    2.25    0.24
 -33  -3   4    2.34    0.37
 -33  -3   4    2.08    0.33
 -33  -3   4    2.13    0.41
  33  -3  -4    2.16    0.29
  33  -3  -4    2.30    0.39
 -33   3   4    1.97    0.27
  33   3  -4    2.07    0.24
 -33   3   4    1.80    0.39
 -33   3   4    2.15    0.29
 -33   3   4    2.20    0.41
 -31  -3   4    3.84    0.43
 -31  -3   4    3.76    0.39
 -31  -3   4    4.33    0.41
  31  -3  -4    3.66    0.26
  31  -3  -4    3.48    0.32
  31  -3  -4    3.67    0.41
  31   3  -4    3.34    0.25
 -31   3   4    3.08    0.43
 -31   3   4    3.51    0.30
 -31   3   4    4.04    0.32
 -31   3   4    3.47    0.42
  29  -3  -4    2.15    0.21
 -29  -3   4    2.58    0.37
  29  -3  -4    2.19    0.27
 -29  -3   4    2.23    0.33
  29  -3  -4    2.65    0.36
 -29  -3   4    2.48    0.34
 -29   3   4    2.03    0.24
 -29   3   4    2.55    0.36
 -29   3   4    2.64    0.26
 -29   3   4    1.97    0.34
  29   3  -4    2.33    0.21
  27  -3  -4    1.97    0.32
  27  -3  -4    1.89    0.25
 -27  -3   4    2.32    0.33
 -27  -3   4    1.80    0.32
 -27  -3   4    1.57    0.27
  27  -3  -4    1.96    0.20
 -27  -3   4    1.81    0.30
 -27   3   4    1.86    0.22
  27   3  -4    1.73    0.19
 -27   3   4    1.91    0.23
 -27   3   4    1.83    0.30
 -27   3   4    1.87    0.32
 -25  -3   4    4.42    0.26
 -25  -3   4    3.75    0.36
 -25  -3   4    4.74    0.48
  25  -3  -4    3.49    0.37
  25  -3  -4    3.31    0.23
 -25  -3   4    3.74    0.35
 -25  -3   4    4.14    0.38
  25  -3  -4    3.44    0.29
  25   3  -4    3.36    0.22
 -25   3   4    3.43    0.27
 -25   3   4    4.54    0.28
 -25   3   4    4.07    0.39
 -25   3   4    3.59    0.37
 -23  -3   4    5.04    0.28
 -23  -3   4    4.10    0.35
  23  -3  -4    4.80    0.25
 -23  -3   4    5.55    0.40
  23  -3  -4    4.35    0.38
 -23  -3   4    4.01    0.37
 -23  -3   4    4.81    0.45
  23  -3  -4    4.74    0.32
  23  -3  -4    5.05    0.32
 -23   3   4    4.25    0.28
 -23   3   4    5.40    0.41
 -23   3   4    5.14    0.29
  23   3  -4    4.43    0.23
 -23   3   4    4.59    0.31
 -23   3   4    4.56    0.37
 -21  -3   4    1.87    0.28
 -21  -3   4    2.32    0.35
 -21  -3   4    2.35    0.27
  21  -3  -4    2.77    0.25
  21  -3  -4    2.34    0.29
  21  -3  -4    2.20    0.23
 -21  -3   4    2.86    0.30
 -21  -3   4    1.84    0.20
  21  -3  -4    2.42    0.18
 -21   3   4    2.43    0.26
 -21   3   4    1.98    0.22
  21   3  -4    2.12    0.17
 -21   3   4    2.61    0.31
 -21   3   4    1.90    0.19
 -21   3   4    2.04    0.19
  19  -3  -4    1.33    0.16
 -19  -3   4    1.04    0.18
 -19  -3   4    1.63    0.26
 -19  -3   4    1.12    0.24
  19  -3  -4    1.51    0.21
 -19  -3   4    1.46    0.24
  19  -3  -4    1.52    0.20
 -19  -3   4    1.24    0.18
  19  -3  -4    1.40    0.25
 -19   3   4    1.44    0.21
  19   3  -4    1.37    0.14
 -19   3   4    1.27    0.16
 -19   3   4    1.43    0.25
 -19   3   4    1.14    0.19
 -19   3   4    1.37    0.17
 -19   3   4    1.53    0.17
  17  -3  -4    1.72    0.21
  17  -3  -4    2.03    0.26
  17  -3  -4    1.51    0.20
 -17  -3   4    1.66    0.32
 -17  -3   4    1.37    0.19
 -17  -3   4    1.65    0.13
  17  -3  -4    1.76    0.16
 -17  -3   4    1.91    0.24
 -17  -3   4    1.20    0.23
 -17   3   4    1.23    0.17
  17   3  -4    1.63    0.14
 -17   3   4    2.10    0.25
 -17   3   4    1.57    0.17
 -15  -3   4    4.51    0.22
  15  -3  -4    4.51    0.28
 -15  -3   4    4.01    0.27
  15  -3  -4    4.57    0.21
 -15  -3   4    4.73    0.39
 -15  -3   4    3.95    0.20
  15  -3  -4    4.82    0.33
 -15  -3   4    4.10    0.26
  15  -3  -4    4.13    0.27
 -15  -3   4    4.48    0.31
 -15   3   4    5.26    0.34
 -15   3   4    4.08    0.23
 -15   3   4    3.92    0.23
 -15   3   4    4.16    0.23
 -15   3   4    3.83    0.25
  15   3  -4    5.08    0.20
 -15   3   4    4.84    0.30
 -13  -3   4    0.21    0.11
 -13  -3   4    0.22    0.07
 -13  -3   4    0.31    0.12
  13  -3  -4    0.29    0.09
  13  -3  -4    0.21    0.10
 -13  -3   4    0.11    0.07
 -13  -3   4    0.33    0.16
  13  -3  -4    0.29    0.14
 -13  -3   4    0.15    0.10
  13  -3  -4    0.32    0.11
 -13   3   4    0.30    0.09
 -13   3   4    0.33    0.13
 -13   3   4    0.36    0.11
 -13   3   4    0.33    0.09
 -13   3   4    0.21    0.09
  13   3  -4    0.27    0.07
 -13   3   4    0.46    0.09
 -11  -3   4    3.78    0.23
 -11  -3   4    3.97    0.20
 -11  -3   4    4.00    0.26
  11  -3  -4    4.78    0.26
  11  -3  -4    4.31    0.20
 -11  -3   4    4.98    0.22
 -11  -3   4    4.19    0.28
  11  -3  -4    4.22    0.27
  11  -3  -4    4.24    0.30
 -11   3   4    4.15    0.26
 -11   3   4    4.19    0.23
 -11   3   4    4.48    0.18
 -11   3   4    3.74    0.22
  11   3  -4    4.33    0.18
 -11   3   4    4.15    0.21
 -11   3   4    4.52    0.29
 -11   3   4    3.95    0.21
  -9  -3   4    1.06    0.17
  -9  -3   4    1.39    0.14
   9  -3  -4    1.09    0.17
  -9  -3   4    1.07    0.12
   9  -3  -4    1.17    0.19
  -9  -3   4    0.82    0.14
   9  -3  -4    1.37    0.18
  -9  -3   4    1.44    0.24
  -9   3   4    0.72    0.14
   9   3  -4    1.11    0.11
  -9   3   4    0.81    0.14
  -9   3   4    0.81    0.16
  -9   3   4    1.17    0.10
  -7  -3   4    4.92    0.28
  -7  -3   4    4.98    0.23
   7  -3  -4    5.11    0.26
  -7  -3   4    4.66    0.28
   7  -3  -4    5.00    0.20
   7  -3  -4    4.91    0.30
  -7  -3   4    5.16    0.27
   7  -3  -4    5.30    0.30
  -7  -3   4    4.72    0.32
  -7   3   4    4.78    0.22
  -7   3   4    5.39    0.19
  -7   3   4    4.69    0.23
  -7   3   4    4.77    0.27
  -7   3   4    5.31    0.25
  -7   3   4    4.92    0.22
  -7   3   4    5.45    0.25
  -7   3   4    4.96    0.29
   7   3  -4    5.41    0.20
  -5  -3   4    5.99    0.26
  -5  -3   4    5.71    0.29
   5  -3  -4    6.25    0.33
  -5  -3   4    5.85    0.26
  -5  -3   4    6.38    0.32
   5  -3  -4    6.07    0.23
   5  -3  -4    7.06    0.29
  -5  -3   4    5.46    0.30
   5  -3  -4    5.76    0.32
  -5   3   4    6.46    0.31
  -5   3   4    6.47    0.31
  -5   3   4    6.04    0.20
  -5   3   4    5.69    0.27
  -5   3   4    5.63    0.24
  -5   3   4    5.56    0.27
   5   3  -4    6.18    0.22
  -5   3   4    5.88    0.24
   5   3  -4    6.34    0.33
  -5   3   4    5.52    0.25
  -3  -3   4    7.32    0.34
  -3  -3   4    6.89    0.29
   3  -3  -4    6.88    0.36
   3  -3  -4    6.92    0.30
   3  -3  -4    7.09    0.34
  -3  -3   4    6.98    0.30
  -3  -3   4    6.74    0.31
  -3  -3   4    6.94    0.33
   3   3  -4    7.28    0.24
  -3   3   4    6.73    0.26
  -3   3   4    7.86    0.34
   3   3  -4    7.36    0.24
   3   3  -4    7.39    0.36
  -3   3   4    7.47    0.34
  -3   3   4    6.79    0.27
  -3   3   4    6.59    0.29
  -3   3   4    6.56    0.27
  -1  -3   4    0.17    0.10
   1  -3  -4    0.19    0.10
  -1  -3   4    0.21    0.10
  -1  -3   4    0.36    0.09
  -1  -3   4    0.12    0.08
  -1  -3   4    0.12    0.08
   1  -3  -4    0.06    0.08
  -1   3   4    0.14    0.08
   1   3  -4    0.23    0.06
  -1   3   4    0.22    0.10
   1   3  -4    0.16    0.10
  -1   3   4    0.22    0.07
  -1   3   4    0.36    0.08
   1   3  -4    0.10    0.06
  -1  -3  -4    4.79    0.23
  -1  -3  -4    4.46    0.27
   1  -3   4    4.88    0.28
   1  -3   4    4.42    0.24
   1  -3   4    5.03    0.24
   1  -3   4    4.73    0.26
  -1  -3  -4    4.47    0.30
   1  -3   4    4.81    0.27
   1  -3   4    4.66    0.26
   1   3   4    4.40    0.27
  -1   3  -4    4.82    0.20
   1   3   4    4.78    0.21
   1   3   4    4.58    0.22
  -1   3  -4    4.82    0.19
   1   3   4    4.70    0.23
   1   3   4    4.73    0.21
  -1   3  -4    4.66    0.29
  -3  -3  -4    0.97    0.17
  -3  -3  -4    0.97    0.14
   3  -3   4    0.68    0.12
   3  -3   4    0.58    0.13
   3  -3   4    0.72    0.12
   3  -3   4    0.64    0.12
  -3  -3  -4    0.54    0.14
   3  -3   4    0.77    0.15
  -3   3  -4    0.73    0.17
   3   3   4    0.97    0.12
   3   3   4    0.72    0.16
   3   3   4    0.87    0.11
   3   3   4    0.54    0.10
   3   3   4    0.89    0.11
   5  -3   4    6.93    0.35
  -5  -3  -4    7.14    0.40
  -5  -3  -4    7.62    0.31
   5  -3   4    6.41    0.31
  -5  -3  -4    6.58    0.34
   5  -3   4    6.60    0.32
   5  -3   4    7.41    0.35
  -5  -3  -4    7.27    0.28
   5   3   4    6.90    0.26
  -5   3  -4    6.83    0.28
   5   3   4    8.11    0.36
   5   3   4    7.28    0.30
  -5   3  -4    7.09    0.37
   5   3   4    6.96    0.28
   7  -3   4    6.66    0.32
   7  -3   4    6.90    0.34
  -7  -3  -4    6.68    0.26
   7  -3   4    6.84    0.36
   7  -3   4    6.20    0.31
   7  -3   4    6.11    0.34
  -7  -3  -4    6.65    0.31
  -7  -3  -4    5.82    0.33
  -7  -3  -4    5.90    0.39
  -7   3  -4    7.01    0.28
   7   3   4    6.76    0.27
  -7   3  -4    5.97    0.36
   7   3   4    7.33    0.29
   7   3   4    6.23    0.34
   7   3   4    6.73    0.25
   9  -3   4    2.20    0.22
  -9  -3  -4    2.28    0.30
   9  -3   4    1.95    0.25
   9  -3   4    3.09    0.26
   9  -3   4    2.30    0.24
  -9  -3  -4    3.17    0.25
  -9  -3  -4    2.30    0.23
   9   3   4    3.21    0.26
  -9   3  -4    2.74    0.20
   9   3   4    2.55    0.19
   9   3   4    2.82    0.18
  -9   3  -4    3.23    0.28
  11  -3   4   25.65    0.77
  11  -3   4   23.65    0.76
  11  -3   4   23.94    0.83
  11  -3   4   24.72    0.83
 -11  -3  -4   25.13    0.78
 -11  -3  -4   25.31    0.89
  11  -3   4   25.48    0.98
 -11  -3  -4   24.73    0.83
  11   3   4   25.47    0.73
  11   3   4   26.23    0.86
  11   3   4   24.47    0.75
  11   3   4   25.71    0.71
  11   3   4   22.40    0.82
 -11   3  -4   23.96    0.74
 -11   3  -4   25.62    0.88
 -13  -3  -4    2.03    0.25
  13  -3   4    1.72    0.20
  13  -3   4    1.20    0.21
  13  -3   4    1.46    0.24
 -13  -3  -4    1.60    0.24
  13  -3   4    1.35    0.18
  13   3   4    1.31    0.26
  13   3   4    1.93    0.18
  13   3   4    1.62    0.18
 -13   3  -4    1.90    0.21
  13   3   4    1.95    0.26
  13   3   4    1.82    0.16
  15  -3   4    2.71    0.16
  15  -3   4    1.74    0.29
  15  -3   4    1.92    0.22
 -15  -3  -4    1.84    0.33
 -15  -3  -4    3.01    0.29
  15   3   4    2.53    0.18
 -15   3  -4    2.54    0.23
 -15   3  -4    2.86    0.30
  15   3   4    2.36    0.20
  15   3   4    2.21    0.20
  17  -3   4    0.59    0.10
 -17  -3  -4    0.47    0.19
  17  -3   4    0.45    0.15
  17  -3   4    0.71    0.18
 -17  -3  -4    0.52    0.15
 -17   3  -4    0.89    0.25
 -17   3  -4    0.68    0.15
  17   3   4    0.50    0.10
  17   3   4    0.20    0.16
  17   3   4    0.69    0.13
  19  -3   4    7.60    0.30
  19  -3   4    7.81    0.37
  19  -3   4    7.66    0.47
  19  -3   4    6.32    0.47
 -19  -3  -4    7.41    0.44
 -19  -3  -4    8.37    0.48
 -19  -3  -4    6.92    0.53
 -19   3  -4    8.16    0.39
  19   3   4    7.62    0.35
 -19   3  -4    8.41    0.52
  19   3   4    7.97    0.33
  19   3   4    7.18    0.52
  21  -3   4    0.22    0.09
 -21  -3  -4    0.02    0.15
 -21  -3  -4    0.53    0.21
  21   3   4    0.07    0.19
 -21   3  -4    0.26    0.19
 -21   3  -4    0.43    0.16
  21   3   4    0.22    0.11
 -23  -3  -4    1.04    0.29
 -23  -3  -4    0.71    0.20
  23  -3   4    0.99    0.15
  23  -3   4    0.76    0.21
  23  -3   4    1.10    0.22
 -23   3  -4    0.86    0.19
  23   3   4    0.60    0.14
  23   3   4    1.09    0.19
  23   3   4    0.89    0.25
 -23   3  -4    1.02    0.27
  25  -3   4    1.60    0.34
  25  -3   4    1.96    0.32
 -25  -3  -4    1.76    0.23
  25  -3   4    1.84    0.18
 -25  -3  -4    1.69    0.34
 -25  -3  -4    1.23    0.24
 -25   3  -4    1.69    0.28
  25   3   4    1.27    0.29
 -25   3  -4    1.61    0.36
  27  -3   4    3.16    0.45
  27  -3   4    3.31    0.23
 -27  -3  -4    3.39    0.28
 -27  -3  -4    2.85    0.41
 -27  -3  -4    2.73    0.40
  27  -3   4    2.53    0.38
 -27   3  -4    3.42    0.35
 -27   3  -4    3.18    0.45
  27   3   4    3.15    0.51
  27   3   4    2.91    0.22
 -29  -3  -4    0.69    0.27
  29  -3   4    0.25    0.22
  29  -3   4    0.26    0.17
 -29  -3  -4    0.33    0.14
  29  -3   4    0.70    0.14
 -29  -3  -4    0.32    0.22
 -29   3  -4    0.79    0.29
  29   3   4    0.23    0.24
 -29   3  -4    0.23    0.19
 -31  -3  -4    3.18    0.46
  31  -3   4    3.53    0.50
 -31  -3  -4    3.25    0.32
 -31  -3  -4    3.85    0.49
  31  -3   4    3.30    0.25
  31  -3   4    3.42    0.38
 -31   3  -4    3.19    0.37
 -31   3  -4    3.53    0.52
  31   3   4    3.49    0.53
 -33  -3  -4    0.55    0.27
  33  -3   4    0.69    0.15
 -33  -3  -4    0.68    0.31
  33  -3   4    0.80    0.28
  33   3   4    0.31    0.27
 -33   3  -4    0.39    0.22
 -33   3  -4    0.74    0.31
  35  -3   4    0.17    0.25
 -35  -3  -4    0.50    0.31
 -35  -3  -4    0.11    0.25
 -35   3  -4    0.56    0.32
  35   3   4    0.01    0.24
 -35   3  -4    0.21    0.22
 -37  -3  -4    0.42    0.27
 -37  -3  -4    0.27    0.32
  37  -3   4    0.16    0.25
 -37   3  -4    0.52    0.35
  37   3   4    0.24    0.27
 -37   3  -4    0.31    0.23
 -39  -3  -4    2.07    0.37
 -39  -3  -4    2.47    0.57
  39  -3   4    2.05    0.40
  39   3   4    1.65    0.39
 -39   3  -4    2.76    0.42
 -39   3  -4    2.65    0.56
  42  -4  -4    2.61    0.50
  42  -4  -4    2.39    0.30
 -42  -4   4    2.76    0.46
 -42  -4   4    2.44    0.42
 -42   4   4    1.73    0.28
  42   4  -4    2.62    0.32
 -42   4   4    2.30    0.34
 -42   4   4    2.32    0.49
  40  -4  -4    3.30    0.32
  40  -4  -4    3.29    0.52
 -40  -4   4    3.01    0.47
 -40  -4   4    3.11    0.43
 -40  -4   4    3.17    0.71
 -40   4   4    3.12    0.50
  40   4  -4    3.17    0.33
 -40   4   4    3.03    0.35
 -38  -4   4    0.87    0.34
 -38  -4   4    0.29    0.24
  38  -4  -4    0.70    0.18
  38  -4  -4    1.03    0.33
 -38  -4   4    0.42    0.28
 -38   4   4    0.62    0.21
 -38   4   4    0.33    0.23
  38   4  -4    0.64    0.19
 -36  -4   4   18.45    0.83
 -36  -4   4   18.07    0.85
  36  -4  -4   19.88    1.00
  36  -4  -4   20.14    0.70
  36  -4  -4   19.16    0.76
 -36  -4   4   20.23    1.02
 -36   4   4   20.45    0.97
  36   4  -4   19.70    0.69
 -36   4   4   18.59    0.74
  34  -4  -4    3.75    0.49
 -34  -4   4    3.91    0.44
  34  -4  -4    3.84    0.31
  34  -4  -4    3.93    0.38
 -34  -4   4    4.00    0.51
 -34  -4   4    4.23    0.46
 -34   4   4    3.89    0.35
  34   4  -4    4.16    0.31
 -34   4   4    3.84    0.47
 -32  -4   4    2.05    0.42
  32  -4  -4    1.64    0.25
 -32  -4   4    1.51    0.29
  32  -4  -4    1.80    0.31
  32  -4  -4    1.76    0.39
 -32  -4   4    2.24    0.38
 -32   4   4    1.65    0.31
 -32   4   4    1.73    0.28
 -32   4   4    1.84    0.43
 -32   4   4    1.26    0.27
  32   4  -4    1.68    0.24
 -32   4   4    2.50    0.30
 -30  -4   4   14.09    0.70
  30  -4  -4   14.14    0.53
 -30  -4   4   14.38    0.68
  30  -4  -4   13.50    0.60
 -30  -4   4   13.51    0.77
  30  -4  -4   13.74    0.77
 -30   4   4   13.56    0.57
 -30   4   4   13.23    0.76
 -30   4   4   13.31    0.72
  30   4  -4   14.17    0.51
 -30   4   4   13.10    0.62
 -28  -4   4    9.58    0.62
  28  -4  -4   10.29    0.51
 -28  -4   4   10.71    0.56
  28  -4  -4   10.17    0.42
  28  -4  -4    9.06    0.62
 -28  -4   4   10.29    0.58
 -28   4   4   10.35    0.51
 -28   4   4    9.79    0.58
 -28   4   4    9.81    0.46
  28   4  -4    9.93    0.41
 -28   4   4    9.37    0.63
 -26  -4   4    4.83    0.44
 -26  -4   4    5.17    0.32
 -26  -4   4    5.30    0.46
  26  -4  -4    4.98    0.46
 -26  -4   4    4.94    0.41
  26  -4  -4    5.34    0.30
  26  -4  -4    4.65    0.36
 -26   4   4    5.59    0.48
  26   4  -4    4.86    0.28
 -26   4   4    4.89    0.36
 -26   4   4    5.41    0.43
 -26   4   4    4.81    0.33
 -26   4   4    5.02    0.34
  24  -4  -4    9.39    0.47
 -24  -4   4    9.35    0.44
  24  -4  -4    9.43    0.59
  24  -4  -4    9.63    0.40
 -24  -4   4    9.52    0.57
 -24  -4   4   10.34    0.57
 -24  -4   4   10.51    0.52
 -24   4   4    9.69    0.44
  24   4  -4    9.15    0.37
 -24   4   4    9.45    0.58
 -24   4   4    9.62    0.48
 -24   4   4    9.61    0.45
 -24   4   4    8.89    0.52
 -22  -4   4   16.31    0.65
 -22  -4   4   14.74    0.71
  22  -4  -4   15.84    0.62
  22  -4  -4   15.10    0.52
  22  -4  -4   14.83    0.74
 -22  -4   4   15.71    0.59
 -22   4   4   16.26    0.58
 -22   4   4   15.72    0.61
 -22   4   4   15.13    0.73
  22   4  -4   15.27    0.50
 -22   4   4   15.36    0.58
 -22   4   4   15.15    0.67
  20  -4  -4    3.81    0.39
  20  -4  -4    4.05    0.32
 -20  -4   4    4.14    0.35
  20  -4  -4    4.18    0.24
 -20  -4   4    3.90    0.37
 -20  -4   4    4.24    0.31
 -20  -4   4    4.35    0.45
 -20   4   4    3.70    0.37
 -20   4   4    4.40    0.28
  20   4  -4    3.98    0.23
 -20   4   4    4.05    0.28
 -20   4   4    3.87    0.32
 -20   4   4    4.33    0.31
 -18  -4   4    7.47    0.46
 -18  -4   4    7.46    0.56
  18  -4  -4    7.64    0.41
  18  -4  -4    7.79    0.40
  18  -4  -4    7.83    0.32
 -18  -4   4    7.68    0.33
 -18  -4   4    7.28    0.40
  18  -4  -4    7.27    0.48
 -18  -4   4    8.25    0.43
 -18   4   4    7.19    0.42
 -18   4   4    7.20    0.47
 -18   4   4    7.35    0.36
 -18   4   4    7.11    0.37
 -18   4   4    7.55    0.39
  18   4  -4    7.75    0.30
 -16  -4   4   15.21    0.59
  16  -4  -4   15.78    0.50
 -16  -4   4   14.00    0.65
 -16  -4   4   15.68    0.52
  16  -4  -4   15.55    0.61
  16  -4  -4   14.42    0.67
 -16  -4   4   16.37    0.76
  16  -4  -4   15.45    0.59
 -16   4   4   15.05    0.54
  16   4  -4   15.40    0.48
 -16   4   4   14.81    0.62
 -16   4   4   15.98    0.57
 -16   4   4   15.50    0.48
 -16   4   4   14.32    0.66
 -16   4   4   15.95    0.54
 -14  -4   4   11.40    0.41
 -14  -4   4   10.81    0.54
  14  -4  -4   11.62    0.51
 -14  -4   4   11.43    0.43
 -14  -4   4   11.74    0.50
 -14  -4   4   12.82    0.65
  14  -4  -4   11.70    0.49
  14  -4  -4   11.64    0.40
  14  -4  -4   11.50    0.57
 -14   4   4   11.69    0.46
 -14   4   4   11.04    0.50
 -14   4   4   11.50    0.38
 -14   4   4   11.12    0.43
 -14   4   4   11.36    0.44
 -14   4   4   10.56    0.54
  14   4  -4   11.45    0.38
 -12  -4   4    5.55    0.36
  12  -4  -4    5.57    0.39
 -12  -4   4    5.84    0.38
 -12  -4   4    6.04    0.30
  12  -4  -4    5.94    0.34
 -12  -4   4    5.88    0.28
  12  -4  -4    6.14    0.27
  12  -4  -4    5.96    0.36
 -12  -4   4    6.12    0.48
 -12   4   4    6.21    0.31
 -12   4   4    5.87    0.29
 -12   4   4    6.23    0.25
 -12   4   4    5.86    0.35
 -12   4   4    6.08    0.30
  12   4  -4    6.07    0.25
 -12   4   4    5.72    0.39
  10  -4  -4   19.77    0.71
 -10  -4   4   20.71    0.71
  10  -4  -4   19.58    0.67
  10  -4  -4   20.55    0.59
 -10  -4   4   19.93    0.61
  10  -4  -4   18.44    0.74
 -10  -4   4   19.46    0.62
 -10  -4   4   17.19    0.71
 -10  -4   4   19.36    0.80
 -10   4   4   20.12    0.62
 -10   4   4   19.04    0.61
 -10   4   4   19.50    0.56
 -10   4   4   17.88    0.72
  10   4  -4   19.49    0.57
 -10   4   4   17.61    0.68
 -10   4   4   19.86    0.64
 -10   4   4   21.02    0.67
  -8  -4   4   12.45    0.56
  -8  -4   4   13.92    0.56
   8  -4  -4   13.88    0.57
   8  -4  -4   13.52    0.51
  -8  -4   4   13.46    0.47
  -8  -4   4   13.20    0.48
   8  -4  -4   13.22    0.43
   8  -4  -4   12.11    0.58
  -8   4   4   12.80    0.53
  -8   4   4   13.66    0.41
   8   4  -4   13.59    0.42
  -8   4   4   14.53    0.52
  -8   4   4   12.54    0.56
  -8   4   4   13.71    0.47
  -8   4   4   13.38    0.46
  -8   4   4   13.79    0.49
  -6  -4   4    0.14    0.12
   6  -4  -4    0.00    0.14
  -6  -4   4    0.38    0.11
   6  -4  -4    0.21    0.13
  -6  -4   4    0.25    0.15
  -6  -4   4    0.27    0.11
  -6  -4   4    0.64    0.18
   6  -4  -4    0.18    0.12
  -6   4   4    0.05    0.09
  -6   4   4    0.31    0.12
  -6   4   4    0.19    0.10
  -6   4   4    0.15    0.10
  -6   4   4    0.12    0.09
  -6   4   4   -0.01    0.13
  -6   4   4    0.13    0.08
  -4  -4   4   60.62    1.65
  -4  -4   4   64.95    1.67
  -4  -4   4   61.37    1.72
  -4  -4   4   61.19    1.67
   4  -4  -4   61.13    1.66
   4  -4  -4   57.72    1.75
   4  -4  -4   62.98    1.76
  -4  -4   4   58.23    1.75
   4   4  -4   58.18    1.76
  -4   4   4   59.38    1.74
   4   4  -4   62.05    1.58
   4   4  -4   65.54    1.57
  -4   4   4   64.13    1.67
  -4   4   4   62.61    1.62
  -4   4   4   61.20    1.71
  -4   4   4   63.55    1.63
  -4   4   4   61.60    1.61
   2  -4  -4   41.07    1.15
  -2  -4   4   37.80    1.24
  -2  -4   4   41.40    1.18
   2  -4  -4   41.02    1.26
  -2  -4   4   41.25    1.16
   2  -4  -4   38.48    1.25
  -2  -4   4   42.65    1.18
  -2  -4   4   42.81    1.23
   2   4  -4   42.07    1.08
  -2   4   4   41.46    1.12
  -2   4   4   39.43    1.23
  -2   4   4   42.36    1.17
  -2   4   4   41.71    1.13
  -2   4   4   40.78    1.06
   2   4  -4   39.51    1.27
   2   4  -4   41.18    1.08
  -2   4   4   40.47    1.21
  -2   4   4   40.18    1.10
   0  -4  -4    3.42    0.31
   0  -4  -4    2.81    0.24
   0  -4   4    3.44    0.27
   0  -4   4    3.93    0.30
   0  -4   4    3.78    0.26
   0  -4   4    2.83    0.25
   0  -4   4    3.17    0.30
   0  -4  -4    3.57    0.33
   0   4  -4    3.35    0.19
   0   4   4    3.47    0.21
   0   4  -4    3.23    0.20
   0   4   4    3.57    0.35
   0   4   4    3.82    0.22
   0   4   4    3.66    0.25
   0   4   4    3.32    0.22
   0   4   4    3.54    0.17
   0   4   4    3.04    0.28
   0   4  -4    3.34    0.32
  -2  -4  -4   25.92    0.94
   2  -4   4   25.67    0.95
   2  -4   4   30.33    0.94
   2  -4   4   30.43    0.92
   2  -4   4   29.81    0.89
   2  -4   4   27.63    0.88
  -2  -4  -4   29.89    0.86
  -2  -4  -4   29.19    0.99
  -2  -4  -4   29.87    0.85
   2   4   4   30.00    0.83
  -2   4  -4   28.44    0.79
   2   4   4   28.83    0.83
  -2   4  -4   29.68    0.81
  -2   4  -4   26.37    0.96
   2   4   4   26.78    0.91
   2   4   4   29.95    0.87
   2   4   4   29.77    0.82
   2   4   4   27.73    0.76
  -4  -4  -4   39.24    1.09
   4  -4   4   38.56    1.14
  -4  -4  -4   36.51    1.20
   4  -4   4   39.19    1.15
  -4  -4  -4   40.43    1.13
   4  -4   4   36.88    1.22
   4  -4   4   42.54    1.20
  -4  -4  -4   39.34    1.26
   4   4   4   40.63    1.08
  -4   4  -4   40.09    1.07
   4   4   4   39.44    1.08
  -4   4  -4   39.09    1.05
  -4   4  -4   36.65    1.23
   4   4   4   41.61    1.13
   4   4   4   38.51    1.02
   4   4   4   40.54    1.07
   4   4   4   38.49    1.18
  -6  -4  -4    0.29    0.15
  -6  -4  -4   -0.03    0.16
   6  -4   4    0.25    0.11
   6  -4   4    0.01    0.13
  -6  -4  -4   -0.02    0.10
   6  -4   4    0.02    0.12
  -6  -4  -4   -0.03    0.10
   6   4   4    0.42    0.12
  -6   4  -4    0.23    0.10
   6   4   4    0.07    0.09
   6   4   4    0.35    0.08
   6   4   4    0.15    0.08
  -6   4  -4    0.45    0.18
   6   4   4    0.20    0.09
  -8  -4  -4    2.79    0.38
   8  -4   4    3.33    0.28
   8  -4   4    3.61    0.32
   8  -4   4    4.07    0.29
  -8  -4  -4    3.46    0.31
  -8  -4  -4    3.21    0.29
  -8   4  -4    3.92    0.23
   8   4   4    3.90    0.18
   8   4   4    3.96    0.21
  -8   4  -4    3.16    0.33
   8   4   4    3.60    0.30
   8   4   4    3.73    0.22
 -10  -4  -4   17.13    0.71
  10  -4   4   19.72    0.70
 -10  -4  -4   18.62    0.80
  10  -4   4   19.73    0.68
  10  -4   4   20.18    0.74
 -10  -4  -4   19.23    0.67
  10  -4   4   18.78    0.67
 -10   4  -4   18.23    0.76
  10   4   4   18.36    0.54
 -10   4  -4   18.46    0.61
  10   4   4   18.39    0.72
  10   4   4   20.05    0.61
  10   4   4   19.77    0.64
  10   4   4   19.23    0.58
  12  -4   4    5.22    0.34
  12  -4   4    5.33    0.34
 -12  -4  -4    5.22    0.38
  12  -4   4    6.36    0.41
  12  -4   4    5.96    0.35
 -12  -4  -4    5.21    0.34
 -12  -4  -4    4.81    0.45
 -12   4  -4    5.67    0.30
  12   4   4    5.44    0.30
  12   4   4    5.19    0.25
  12   4   4    5.29    0.23
  12   4   4    5.60    0.28
  12   4   4    5.22    0.37
 -12   4  -4    5.18    0.41
  14  -4   4    1.52    0.25
 -14  -4  -4    1.52    0.28
  14  -4   4    1.27    0.26
 -14  -4  -4    1.58    0.28
  14  -4   4    1.12    0.21
  14   4   4    1.07    0.27
 -14   4  -4    1.47    0.30
  14   4   4    1.51    0.17
  14   4   4    1.59    0.19
 -14   4  -4    1.86    0.23
  14   4   4    1.55    0.15
  14   4   4    1.91    0.21
  16  -4   4    7.80    0.41
 -16  -4  -4    6.32    0.45
  16  -4   4    7.47    0.48
  16  -4   4    7.89    0.45
 -16  -4  -4    7.49    0.43
 -16   4  -4    7.60    0.38
 -16   4  -4    6.76    0.49
  16   4   4    7.50    0.29
  16   4   4    7.62    0.32
  16   4   4    7.56    0.35
  16   4   4    8.11    0.37
  18  -4   4   34.99    1.06
 -18  -4  -4   33.28    1.08
 -18  -4  -4   33.34    1.17
  18  -4   4   34.31    1.16
  18  -4   4   34.11    1.13
 -18   4  -4   32.83    1.01
 -18   4  -4   32.44    1.21
  18   4   4   33.23    0.92
  18   4   4   32.52    1.00
  20  -4   4    1.17    0.21
  20  -4   4    1.05    0.22
 -20  -4  -4    1.08    0.24
  20   4   4    1.52    0.17
  20   4   4    1.47    0.21
 -20   4  -4    1.66    0.26
 -20   4  -4    1.53    0.35
  22  -4   4   16.10    0.75
  22  -4   4   16.64    0.64
 -22  -4  -4   16.40    0.71
 -22  -4  -4   15.16    0.76
  22  -4   4   16.37    0.74
 -22   4  -4   15.29    0.81
 -22   4  -4   16.13    0.63
  22   4   4   15.81    0.59
  24  -4   4   10.25    0.41
 -24  -4  -4   11.24    0.67
  24  -4   4   11.75    0.62
 -24  -4  -4   12.16    0.62
  24  -4   4   11.13    0.62
 -24   4  -4   11.26    0.52
 -24   4  -4   10.68    0.70
 -26  -4  -4    0.11    0.22
  26  -4   4    0.28    0.20
  26  -4   4    0.31    0.12
 -26  -4  -4    0.43    0.24
  26  -4   4    0.05    0.18
 -26   4  -4    0.34    0.19
 -26   4  -4    0.38    0.26
 -28  -4  -4    7.30    0.60
 -28  -4  -4    7.02    0.56
  28  -4   4    6.73    0.33
  28  -4   4    6.61    0.52
 -28   4  -4    6.83    0.64
 -28   4  -4    6.87    0.46
  30  -4   4    6.60    0.35
 -30  -4  -4    7.95    0.60
 -30  -4  -4    7.83    0.64
  30  -4   4    7.51    0.53
 -30   4  -4    7.47    0.66
 -30   4  -4    7.16    0.47
  32  -4   4    2.36    0.40
 -32  -4  -4    2.73    0.50
  32  -4   4    3.04    0.26
 -32  -4  -4    3.63    0.53
 -32   4  -4    3.57    0.54
 -32   4  -4    3.28    0.39
  34  -4   4    1.69    0.30
 -34  -4  -4    1.97    0.38
 -34  -4  -4    2.48    0.52
 -34   4  -4    2.45    0.53
 -34   4  -4    2.40    0.39
 -36  -4  -4    8.65    0.75
 -36  -4  -4    8.07    0.66
 -36   4  -4    7.97    0.54
 -36   4  -4    9.00    0.76
  37  -5  -4   24.54    0.94
  37  -5  -4   27.73    1.26
  37  -5  -4   26.37    0.87
 -37  -5   4   23.90    1.02
 -37   5   4   26.80    1.17
 -37   5   4   24.04    0.92
  37   5  -4   25.81    0.86
 -37   5   4   25.76    0.97
 -35  -5   4   18.67    0.87
  35  -5  -4   19.30    1.03
  35  -5  -4   19.62    0.70
  35  -5  -4   17.94    0.77
 -35   5   4   18.21    0.75
 -35   5   4   19.57    0.79
 -35   5   4   18.69    0.92
  35   5  -4   19.38    0.69
  33  -5  -4    0.67    0.22
  33  -5  -4    0.43    0.16
 -33  -5   4    0.37    0.30
 -33  -5   4    0.34    0.30
  33  -5  -4    0.46    0.28
  33   5  -4    0.18    0.16
 -33   5   4    0.18    0.18
 -33   5   4    0.28    0.19
 -33   5   4    0.10    0.17
  31  -5  -4   24.81    0.92
 -31  -5   4   24.26    1.04
  31  -5  -4   25.73    0.84
  31  -5  -4   26.17    1.17
 -31  -5   4   26.66    1.17
 -31   5   4   26.49    1.07
  31   5  -4   25.55    0.82
 -31   5   4   24.88    0.92
 -31   5   4   24.97    0.91
 -29  -5   4   35.98    1.40
  29  -5  -4   34.76    1.39
  29  -5  -4   35.13    1.05
 -29  -5   4   32.99    1.25
  29  -5  -4   34.76    1.15
 -29   5   4   36.07    1.28
 -29   5   4   34.84    1.14
  29   5  -4   35.09    1.03
 -29   5   4   33.50    1.11
 -27  -5   4    6.96    0.59
  27  -5  -4    7.07    0.47
 -27  -5   4    7.38    0.48
  27  -5  -4    7.13    0.38
 -27  -5   4    7.12    0.58
  27  -5  -4    7.14    0.59
  27   5  -4    6.91    0.36
 -27   5   4    7.22    0.44
 -27   5   4    7.10    0.45
 -27   5   4    7.58    0.53
 -27   5   4    6.85    0.43
  25  -5  -4   21.93    0.82
  25  -5  -4   21.37    0.99
  25  -5  -4   21.74    0.71
 -25  -5   4   20.41    0.77
 -25  -5   4   21.33    0.93
 -25  -5   4   21.68    0.98
 -25   5   4   20.44    0.80
 -25   5   4   21.95    0.89
 -25   5   4   21.24    0.77
 -25   5   4   21.44    0.79
  25   5  -4   21.81    0.69
 -25   5   4   21.52    0.68
  23  -5  -4   50.58    1.38
  23  -5  -4   49.93    1.70
  23  -5  -4   50.17    1.49
 -23  -5   4   48.85    1.66
 -23  -5   4   49.12    1.47
 -23   5   4   48.35    1.47
 -23   5   4   48.70    1.34
 -23   5   4   50.03    1.45
 -23   5   4   49.27    1.44
  23   5  -4   48.83    1.35
 -23   5   4   50.18    1.57
 -21  -5   4    7.93    0.56
  21  -5  -4    8.07    0.37
  21  -5  -4    8.21    0.58
 -21  -5   4    8.46    0.46
  21  -5  -4    7.93    0.46
 -21   5   4    7.80    0.48
 -21   5   4    7.84    0.34
 -21   5   4    8.02    0.43
  21   5  -4    8.03    0.36
 -21   5   4    8.00    0.42
 -21   5   4    8.01    0.42
 -19  -5   4    3.90    0.36
 -19  -5   4    4.23    0.42
 -19  -5   4    4.71    0.29
  19  -5  -4    4.15    0.44
  19  -5  -4    4.42    0.28
  19  -5  -4    4.47    0.36
 -19   5   4    4.11    0.35
 -19   5   4    3.94    0.32
 -19   5   4    4.26    0.26
 -19   5   4    4.01    0.31
 -19   5   4    3.74    0.30
  19   5  -4    4.24    0.26
  17  -5  -4   78.98    2.05
 -17  -5   4   74.17    2.16
 -17  -5   4   76.47    2.30
  17  -5  -4   77.08    2.33
  17  -5  -4   77.60    2.16
 -17  -5   4   78.57    2.07
 -17   5   4   79.68    2.11
 -17   5   4   80.21    2.10
 -17   5   4   79.66    2.21
  17   5  -4   79.52    2.02
 -17   5   4   78.83    2.01
 -17   5   4   77.72    2.12
  15  -5  -4   46.77    1.30
 -15  -5   4   47.77    1.34
 -15  -5   4   46.22    1.55
 -15  -5   4   47.89    1.45
  15  -5  -4   46.18    1.56
 -15  -5   4   47.90    1.78
  15  -5  -4   47.44    1.41
 -15   5   4   48.48    1.27
  15   5  -4   48.11    1.28
 -15   5   4   48.04    1.45
 -15   5   4   48.17    1.43
 -15   5   4   48.53    1.38
 -15   5   4   47.81    1.35
 -15   5   4   47.75    1.35
 -13  -5   4    0.19    0.18
  13  -5  -4    0.10    0.18
  13  -5  -4    0.55    0.17
 -13  -5   4    0.43    0.21
 -13  -5   4    0.09    0.17
 -13   5   4    0.13    0.11
 -13   5   4    0.34    0.17
 -13   5   4   -0.03    0.10
  13   5  -4    0.14    0.11
 -13   5   4    0.20    0.12
 -13   5   4    0.02    0.12
 -13   5   4    0.20    0.12
 -11  -5   4   36.66    1.18
 -11  -5   4   36.98    1.05
 -11  -5   4   34.68    1.23
 -11  -5   4   35.86    1.06
 -11  -5   4   36.84    1.29
  11  -5  -4   34.46    1.25
  11  -5  -4   33.56    1.09
  11  -5  -4   35.79    1.17
 -11   5   4   36.35    1.07
  11   5  -4   35.74    0.99
 -11   5   4   36.64    1.13
 -11   5   4   36.95    1.26
 -11   5   4   35.50    1.05
 -11   5   4   35.94    1.05
 -11   5   4   35.08    0.98
  -9  -5   4  121.88    3.26
   9  -5  -4  119.33    3.33
  -9  -5   4  121.25    3.14
   9  -5  -4  121.21    3.26
  -9  -5   4  122.40    3.13
   9  -5  -4  120.69    3.18
  -9  -5   4  117.48    3.31
  -9   5   4  124.18    3.11
  -9   5   4  122.29    3.04
  -9   5   4  123.56    3.19
  -9   5   4  126.97    3.14
   9   5  -4  124.94    3.07
  -9   5   4  121.72    3.12
   7  -5  -4   15.66    0.70
  -7  -5   4   18.02    0.72
  -7  -5   4   15.35    0.73
   7  -5  -4   16.90    0.63
  -7  -5   4   16.79    0.59
  -7  -5   4   16.40    0.60
   7  -5  -4   16.00    0.74
  -7   5   4   16.83    0.57
  -7   5   4   16.35    0.58
  -7   5   4   16.91    0.59
   7   5  -4   16.21    0.53
  -7   5   4   17.07    0.64
  -7   5   4   16.20    0.51
   5  -5  -4   25.56    0.84
   5  -5  -4   25.73    0.94
  -5  -5   4   25.57    0.92
  -5  -5   4   27.10    0.84
  -5  -5   4   24.54    0.96
   5  -5  -4   24.03    0.96
  -5  -5   4   25.40    0.83
  -5   5   4   25.60    0.79
  -5   5   4   27.01    0.80
   5   5  -4   25.75    0.75
  -5   5   4   26.41    0.86
  -5   5   4   24.59    0.72
  -5   5   4   26.00    0.78
   3  -5  -4   76.26    2.30
   3  -5  -4   79.74    2.14
   3  -5  -4   80.99    2.13
  -3  -5   4   77.07    2.29
  -3  -5   4   83.07    2.17
  -3  -5   4   78.13    2.15
   3  -5  -4   79.87    2.28
  -3  -5   4   82.12    2.25
  -3   5   4   83.45    2.11
  -3   5   4   80.69    2.10
  -3   5   4   82.29    2.17
  -3   5   4   82.79    2.08
   3   5  -4   76.23    2.30
  -3   5   4   78.91    2.03
   3   5  -4   80.30    2.05
  -1  -5   4   29.54    0.94
   1  -5  -4   28.18    0.90
   1  -5  -4   28.92    0.90
   1  -5  -4   28.82    1.04
  -1  -5   4   28.69    1.07
   1  -5  -4   27.84    1.06
  -1  -5   4   29.79    0.93
  -1  -5   4   31.35    1.02
  -1   5   4   29.14    0.87
   1   5  -4   27.45    1.07
   1   5  -4   29.45    0.83
  -1   5   4   28.54    0.80
  -1   5   4   29.05    0.86
  -1   5   4   30.29    0.88
  -1   5   4   29.27    0.93
   1   5  -4   29.11    0.83
  -1  -5  -4   25.78    0.99
   1  -5   4   27.05    0.90
  -1  -5  -4   25.81    0.99
   1  -5   4   25.98    0.86
  -1  -5  -4   25.83    0.84
   1  -5   4   26.28    1.31
   1  -5   4   26.33    0.93
  -1  -5  -4   26.49    0.83
   1   5   4   26.97    0.79
   1   5   4   26.75    0.81
  -1   5  -4   26.37    0.77
   1   5   4   26.77    0.80
   1   5   4   25.69    0.74
   1   5   4   26.34    0.85
  -1   5  -4   25.69    0.76
  -1   5  -4   25.76    1.00
   3  -5   4   80.04    2.15
  -3  -5  -4   77.20    2.07
  -3  -5  -4   74.36    2.22
  -3  -5  -4   77.93    2.05
   3  -5   4   75.33    2.10
   3  -5   4   75.41    2.16
  -3   5  -4   77.98    1.99
   3   5   4   79.90    2.03
   3   5   4   78.27    2.02
  -3   5  -4   77.04    2.26
   3   5   4   74.75    1.95
   3   5   4   77.55    2.09
   3   5   4   79.26    2.01
  -3   5  -4   76.76    2.00
   5  -5   4   44.34    1.32
  -5  -5  -4   44.96    1.25
  -5  -5  -4   43.51    1.29
   5  -5   4   46.12    1.37
  -5  -5  -4   42.89    1.42
   5   5   4   45.64    1.22
  -5   5  -4   45.25    1.23
   5   5   4   42.75    1.17
  -5   5  -4   44.54    1.20
   5   5   4   44.43    1.29
   5   5   4   44.70    1.24
  -5   5  -4   43.64    1.46
   7  -5   4    1.12    0.22
  -7  -5  -4    0.56    0.17
  -7  -5  -4    0.79    0.24
   7  -5   4    0.52    0.17
   7   5   4    1.20    0.21
  -7   5  -4    0.65    0.24
   7   5   4    0.75    0.12
  -7   5  -4    1.15    0.19
  -7   5  -4    0.84    0.15
   7   5   4    0.74    0.12
  -9  -5  -4   61.37    1.73
   9  -5   4   60.75    1.77
   9  -5   4   63.34    1.82
   9  -5   4   61.72    1.75
  -9  -5  -4   59.20    1.85
   9   5   4   62.24    1.62
  -9   5  -4   60.59    1.90
  -9   5  -4   61.08    1.65
   9   5   4   58.78    1.58
   9   5   4   63.11    1.71
  -9   5  -4   62.52    1.62
 -11  -5  -4   50.10    1.62
  11  -5   4   54.02    1.55
  11  -5   4   52.26    1.52
  11  -5   4   53.65    1.61
 -11  -5  -4   50.62    1.50
  11   5   4   50.37    1.35
 -11   5  -4   51.27    1.44
 -11   5  -4   52.41    1.40
 -11   5  -4   51.39    1.68
  11   5   4   52.58    1.48
  13  -5   4    3.75    0.39
 -13  -5  -4    4.84    0.43
  13  -5   4    4.54    0.36
  13  -5   4    4.02    0.34
 -13  -5  -4    3.95    0.36
 -13   5  -4    4.26    0.30
 -13   5  -4    4.10    0.44
  13   5   4    4.21    0.23
  13   5   4    4.11    0.30
  15  -5   4   20.63    0.85
 -15  -5  -4   19.60    0.77
  15  -5   4   19.98    0.76
 -15  -5  -4   19.78    0.87
  15   5   4   19.36    0.60
 -15   5  -4   20.40    0.92
  15   5   4   20.59    0.71
 -15   5  -4   20.66    0.70
  17  -5   4   42.44    1.40
  17  -5   4   40.72    1.28
 -17  -5  -4   40.22    1.41
 -17  -5  -4   41.12    1.30
  17   5   4   41.57    1.22
  17   5   4   40.39    1.11
 -17   5  -4   40.77    1.21
 -17   5  -4   40.89    1.47
 -19  -5  -4   22.92    0.90
  19  -5   4   23.62    0.86
  19  -5   4   23.27    0.96
 -19  -5  -4   23.59    1.00
 -19   5  -4   23.68    0.81
  19   5   4   23.91    0.81
 -19   5  -4   24.04    1.06
 -21  -5  -4    6.95    0.57
  21  -5   4    6.78    0.55
 -21  -5  -4    6.53    0.53
  21  -5   4    6.51    0.43
 -21   5  -4    7.12    0.43
 -21   5  -4    7.02    0.61
  23  -5   4   76.20    2.24
 -23  -5  -4   73.76    2.31
  23  -5   4   76.48    2.08
 -23  -5  -4   71.45    2.16
 -23   5  -4   71.89    2.05
 -23   5  -4   74.06    2.37
 -25  -5  -4   18.05    0.85
  25  -5   4   19.56    0.88
 -25  -5  -4   19.37    0.94
  25   5   4   18.09    0.61
 -25   5  -4   18.70    0.74
 -25   5  -4   19.27    1.00
 -27  -5  -4   -0.10    0.23
 -27  -5  -4    0.36    0.28
  27  -5   4   -0.08    0.19
 -27   5  -4    0.23    0.20
 -27   5  -4    0.13    0.27
 -29  -5  -4   16.86    0.87
 -29  -5  -4   18.41    0.97
  29  -5   4   18.58    0.87
 -29   5  -4   18.01    1.02
 -29   5  -4   17.72    0.74
 -31  -5  -4   23.42    1.05
 -31  -5  -4   25.44    1.19
  31  -5   4   24.19    1.03
 -31   5  -4   24.13    0.92
 -31   5  -4   25.90    1.24
  32  -6  -4   11.39    0.53
 -32  -6   4   10.53    0.74
  32  -6  -4   11.59    0.81
  32  -6  -4   10.56    0.60
 -32   6   4   11.01    0.49
 -32   6   4   10.08    0.56
 -32   6   4   10.59    0.58
  32   6  -4   10.96    0.50
 -30  -6   4   38.25    1.45
  30  -6  -4   42.09    1.62
  30  -6  -4   39.76    1.32
  30  -6  -4   41.49    1.22
  30   6  -4   40.97    1.19
 -30   6   4   41.65    1.31
 -30   6   4   37.67    1.33
 -30   6   4   39.33    1.29
 -30   6   4   40.63    1.18
  28  -6  -4   19.78    0.72
  28  -6  -4   21.49    1.06
 -28  -6   4   18.92    0.95
  28  -6  -4   19.44    0.81
  28   6  -4   19.61    0.70
 -28   6   4   19.63    0.79
 -28   6   4   20.67    0.79
 -28   6   4   19.97    0.68
 -28   6   4   18.87    0.83
 -26  -6   4    3.17    0.37
  26  -6  -4    3.17    0.50
  26  -6  -4    3.14    0.30
 -26  -6   4    3.14    0.53
  26  -6  -4    2.59    0.36
  26   6  -4    2.71    0.29
 -26   6   4    3.10    0.37
 -26   6   4    2.67    0.39
 -26   6   4    2.64    0.29
 -26   6   4    3.03    0.35
  24  -6  -4   47.47    1.70
 -24  -6   4   44.20    1.43
 -24  -6   4   44.24    1.58
  24  -6  -4   45.13    1.43
  24  -6  -4   45.32    1.31
 -24   6   4   46.24    1.39
 -24   6   4   44.30    1.38
 -24   6   4   45.57    1.27
  24   6  -4   45.18    1.29
 -24   6   4   43.44    1.46
 -22  -6   4   55.95    1.73
  22  -6  -4   59.46    1.97
  22  -6  -4   56.87    1.72
 -22   6   4   56.58    1.66
 -22   6   4   59.09    1.56
  22   6  -4   57.53    1.58
 -22   6   4   58.60    1.67
 -22   6   4   55.36    1.75
  20  -6  -4    0.31    0.25
  20  -6  -4    0.31    0.19
 -20  -6   4    0.53    0.23
 -20  -6   4    0.64    0.18
 -20   6   4    0.27    0.14
 -20   6   4    0.30    0.15
  20   6  -4    0.35    0.15
 -20   6   4    0.28    0.17
 -20   6   4    0.32    0.22
 -20   6   4    0.35    0.16
  18  -6  -4   51.77    1.73
  18  -6  -4   47.28    1.47
 -18  -6   4   49.37    1.40
 -18  -6   4   45.73    1.51
 -18   6   4   48.14    1.43
 -18   6   4   47.46    1.43
 -18   6   4   46.23    1.51
 -18   6   4   48.10    1.32
  18   6  -4   48.02    1.34
 -18   6   4   49.34    1.42
 -16  -6   4   40.38    1.21
  16  -6  -4   41.83    1.49
 -16  -6   4   38.91    1.32
  16  -6  -4   40.11    1.27
 -16   6   4   41.17    1.22
  16   6  -4   40.00    1.14
 -16   6   4   40.02    1.12
 -16   6   4   39.61    1.31
 -16   6   4   39.75    1.22
 -16   6   4   39.32    1.23
  14  -6  -4    8.25    0.62
 -14  -6   4    8.79    0.44
 -14  -6   4    8.35    0.55
  14  -6  -4    9.33    0.50
 -14   6   4    8.89    0.46
 -14   6   4    8.43    0.37
 -14   6   4    9.24    0.52
  14   6  -4    8.42    0.39
 -14   6   4    8.60    0.45
 -14   6   4    8.46    0.44
 -12  -6   4   13.86    0.68
 -12  -6   4   13.96    0.57
  12  -6  -4   13.42    0.77
  12  -6  -4   13.05    0.60
 -12   6   4   12.72    0.48
 -12   6   4   13.52    0.54
  12   6  -4   13.80    0.50
 -12   6   4   13.23    0.55
 -12   6   4   12.85    0.55
 -12   6   4   13.10    0.63
  10  -6  -4   82.66    2.31
 -10  -6   4   82.62    2.41
  10  -6  -4   85.76    2.54
 -10  -6   4   81.73    2.27
 -10   6   4   85.09    2.24
 -10   6   4   82.77    2.25
 -10   6   4   81.81    2.16
 -10   6   4   84.81    2.35
 -10   6   4   85.88    2.26
  10   6  -4   86.12    2.18
  -8  -6   4   42.93    1.41
   8  -6  -4   42.75    1.51
   8  -6  -4   42.52    1.30
  -8  -6   4   43.04    1.28
  -8   6   4   41.14    1.24
  -8   6   4   42.68    1.34
  -8   6   4   41.93    1.23
  -8   6   4   40.62    1.15
   8   6  -4   43.05    1.19
  -8   6   4   41.99    1.24
   6  -6  -4   15.88    0.64
  -6  -6   4   16.79    0.63
   6  -6  -4   16.16    0.84
  -6  -6   4   17.08    0.76
  -6  -6   4   16.17    0.64
   6   6  -4   15.39    0.56
  -6   6   4   15.71    0.67
  -6   6   4   14.91    0.61
  -6   6   4   14.55    0.52
  -6   6   4   15.29    0.61
  -6   6   4   15.36    0.58
   4  -6  -4  121.38    3.38
  -4  -6   4  120.16    3.28
  -4  -6   4  118.74    3.15
   4  -6  -4  119.30    3.14
  -4  -6   4  118.20    3.14
   4   6  -4  120.33    3.04
  -4   6   4  120.01    3.18
  -4   6   4  115.50    3.00
  -4   6   4  122.80    3.10
  -4   6   4  119.26    3.07
   2  -6  -4   56.29    1.59
   2  -6  -4   57.00    1.83
  -2  -6   4   56.69    1.73
  -2  -6   4   55.56    1.61
  -2  -6   4   54.79    1.61
  -2   6   4   57.22    1.56
  -2   6   4   54.62    1.53
   2   6  -4   53.26    1.78
   2   6  -4   54.38    1.50
  -2   6   4   53.63    1.46
  -2   6   4   55.10    1.62
   0  -6  -4    0.69    0.19
   0  -6  -4    0.96    0.32
   0   6  -4    0.71    0.17
   0   6   4    1.42    0.23
   0   6  -4    1.14    0.32
   0   6   4    1.00    0.17
   0   6   4    1.50    0.25
   0   6   4    1.70    0.28
   2  -6   4   45.84    1.40
   2  -6   4   46.10    1.42
  -2  -6  -4   46.07    1.34
  -2  -6  -4   47.03    1.57
  -2  -6  -4   44.44    1.35
   2  -6   4   45.02    1.47
   2   6   4   43.25    1.22
   2   6   4   46.51    1.33
  -2   6  -4   45.52    1.27
   2   6   4   46.03    1.31
  -2   6  -4   47.09    1.61
   2   6   4   45.46    1.38
  -4  -6  -4   88.36    2.44
   4  -6   4   87.84    2.56
  -4  -6  -4   95.50    2.68
   4  -6   4   91.23    2.50
   4  -6   4   91.31    2.53
  -4  -6  -4   91.63    2.42
  -4   6  -4   93.84    2.72
   4   6   4   87.76    2.31
  -4   6  -4   92.00    2.35
  -4   6  -4   89.69    2.36
   4   6   4   90.55    2.47
  -6  -6  -4   10.44    0.54
  -6  -6  -4   11.56    0.69
   6  -6   4   11.53    0.61
   6  -6   4   10.93    0.59
   6  -6   4   10.94    0.55
  -6   6  -4   10.39    0.71
   6   6   4   10.40    0.40
   6   6   4   11.19    0.53
  -6   6  -4   10.12    0.45
  -6   6  -4   10.90    0.46
   8  -6   4   18.58    0.79
   8  -6   4   19.39    0.75
   8  -6   4   18.10    0.78
  -8  -6  -4   17.56    0.87
  -8  -6  -4   17.35    0.71
  -8   6  -4   17.63    0.64
  -8   6  -4   18.36    0.91
   8   6   4   18.69    0.71
   8   6   4   17.13    0.58
  -8   6  -4   18.14    0.63
 -10  -6  -4   77.40    2.30
 -10  -6  -4   73.55    2.09
  10  -6   4   72.23    2.18
  10  -6   4   72.40    2.15
  10  -6   4   76.21    2.13
  10   6   4   73.56    2.07
 -10   6  -4   78.82    2.36
 -10   6  -4   72.41    2.00
 -10   6  -4   75.82    1.97
  10   6   4   72.16    1.92
 -12  -6  -4   26.24    0.98
 -12  -6  -4   29.52    1.15
  12  -6   4   28.18    1.02
  12  -6   4   27.83    1.00
  12  -6   4   27.69    1.07
  12   6   4   27.93    0.95
  12   6   4   27.19    0.81
 -12   6  -4   28.87    1.20
 -12   6  -4   28.03    0.87
 -12   6  -4   27.81    0.90
  14  -6   4    5.63    0.43
  14  -6   4    5.12    0.48
  14  -6   4    5.59    0.47
 -14  -6  -4    6.00    0.55
 -14  -6  -4    5.57    0.46
 -14   6  -4    5.84    0.39
 -14   6  -4    6.19    0.60
  14   6   4    4.96    0.29
 -14   6  -4    5.55    0.35
  14   6   4    5.79    0.39
 -16  -6  -4   43.86    1.55
  16  -6   4   41.10    1.35
  16  -6   4   42.36    1.46
 -16  -6  -4   40.29    1.36
 -16   6  -4   41.40    1.27
 -16   6  -4   44.60    1.61
  16   6   4   41.50    1.16
  16   6   4   41.14    1.29
 -16   6  -4   42.62    1.22
 -18  -6  -4   32.96    1.29
  18  -6   4   31.06    1.09
  18  -6   4   31.92    1.21
 -18  -6  -4   29.91    1.13
 -18   6  -4   32.80    1.34
 -18   6  -4   30.84    1.02
 -18   6  -4   31.31    0.97
  18   6   4   31.38    1.04
 -20  -6  -4    0.78    0.27
  20  -6   4    0.48    0.25
 -20  -6  -4    1.01    0.33
  20  -6   4    0.78    0.22
  20   6   4    0.92    0.16
 -20   6  -4    1.00    0.23
 -20   6  -4    0.73    0.34
 -20   6  -4    0.60    0.20
  22  -6   4   17.35    0.86
 -22  -6  -4   16.04    0.82
  22  -6   4   17.00    0.73
 -22  -6  -4   17.86    0.94
 -22   6  -4   16.21    0.70
 -22   6  -4   17.32    0.65
 -22   6  -4   17.81    0.97
  24  -6   4   41.16    1.33
 -24  -6  -4   36.97    1.41
 -24  -6  -4   43.32    1.60
  24  -6   4   40.52    1.47
 -24   6  -4   39.34    1.28
 -24   6  -4   43.43    1.65
  26  -6   4    3.23    0.49
 -26  -6  -4    3.69    0.57
 -26  -6  -4    3.46    0.53
 -26   6  -4    3.41    0.39
 -26   6  -4    3.96    0.61
 -23  -7   4   49.48    1.63
 -23  -7   4   47.28    1.74
  23  -7  -4   56.99    1.93
  23  -7  -4   50.72    1.60
 -23   7   4   52.38    1.55
 -23   7   4   52.29    1.43
 -23   7   4   46.64    1.62
  23   7  -4   51.21    1.45
 -23   7   4   49.61    1.55
  21  -7  -4    7.02    0.50
 -21  -7   4    7.33    0.55
 -21  -7   4    6.28    0.66
  21  -7  -4    7.64    0.70
 -21   7   4    6.41    0.47
 -21   7   4    6.43    0.54
  21   7  -4    6.38    0.41
 -21   7   4    6.95    0.39
 -21   7   4    7.01    0.46
 -19  -7   4   18.41    0.85
 -19  -7   4   16.80    0.93
  19  -7  -4   18.42    0.79
  19  -7  -4   20.01    1.04
 -19   7   4   18.24    0.64
 -19   7   4   18.10    0.75
 -19   7   4   18.05    0.72
  19   7  -4   18.35    0.67
 -19   7   4   18.17    0.84
 -17  -7   4   41.49    1.28
  17  -7  -4   44.60    1.64
 -17  -7   4   39.40    1.41
  17  -7  -4   40.27    1.34
 -17   7   4   40.13    1.29
 -17   7   4   40.90    1.27
 -17   7   4   41.12    1.18
 -17   7   4   39.62    1.39
  17   7  -4   41.50    1.20
 -15  -7   4   23.45    0.85
 -15  -7   4   21.15    0.95
  15  -7  -4   23.03    0.90
  15  -7  -4   25.21    1.15
  15   7  -4   22.80    0.78
 -15   7   4   23.84    0.83
 -15   7   4   23.28    0.86
 -15   7   4   22.60    0.95
 -15   7   4   23.58    0.75
  13  -7  -4    0.16    0.31
 -13  -7   4    0.59    0.19
  13  -7  -4    0.43    0.20
 -13  -7   4    0.74    0.29
 -13   7   4    0.22    0.18
 -13   7   4    0.14    0.22
  13   7  -4    0.01    0.16
 -13   7   4    0.09    0.16
 -13   7   4    0.38    0.17
 -11  -7   4   41.64    1.30
 -11  -7   4   40.43    1.44
  11  -7  -4   44.47    1.61
  11  -7  -4   40.33    1.33
 -11   7   4   41.06    1.24
 -11   7   4   40.28    1.16
 -11   7   4   40.06    1.27
 -11   7   4   39.62    1.37
  11   7  -4   42.34    1.20
   9  -7  -4   48.52    1.51
   9  -7  -4   53.68    1.82
  -9  -7   4   48.37    1.49
  -9  -7   4   47.42    1.63
  -9   7   4   47.91    1.45
  -9   7   4   48.96    1.57
   9   7  -4   50.58    1.39
  -9   7   4   48.89    1.36
  -9   7   4   48.70    1.42
   7  -7  -4    4.97    0.41
  -7  -7   4    4.50    0.50
  -7  -7   4    4.57    0.39
   7  -7  -4    4.31    0.59
  -7   7   4    3.81    0.37
   7   7  -4    3.76    0.38
   7   7  -4    3.71    0.33
  -7   7   4    3.91    0.44
  -7   7   4    3.90    0.30
  -7   7   4    3.55    0.34
  -5  -7   4   26.54    1.09
   5  -7  -4   28.38    1.22
   5  -7  -4   27.30    0.97
  -5  -7   4   27.74    0.97
  -5   7   4   25.89    0.81
  -5   7   4   25.50    0.99
  -5   7   4   26.08    0.91
   5   7  -4   26.92    0.86
   3  -7  -4   53.33    1.58
  -3  -7   4   51.20    1.72
  -3  -7   4   51.69    1.59
   3  -7  -4   58.24    1.89
  -3   7   4   51.43    1.53
  -3   7   4   50.93    1.62
   3   7  -4   54.37    1.48
  -3   7   4   51.15    1.43
   1  -7  -4    5.09    0.40
  -1  -7   4    4.91    0.50
  -1  -7   4    4.70    0.41
  -1  -7   4    4.43    0.41
   1  -7  -4    5.20    0.60
  -1   7   4    4.35    0.30
   1   7  -4    3.79    0.33
  -1   7   4    4.28    0.43
[truncated: 16,684,682 more chars]
